# Supplementary material for: Prospective Whole-Genome Sequencing Enhances National Surveillance of Listeria monocytogenes
Source: J Clin Microbiol. 2016 Jan 28;54(2):333–42. doi: 10.1128/JCM.02344-15 (PMC4733179; doi:10.1128/JCM.02344-15)
Supplement: Supplemental material [file JCM.02344-15_zjm999094739sd2.xlsx]

## Sheet: Accession
DATASET S1: Isolate Information
MDU-PHL = Microbiological Diagnostic Unit Public Health Laboratory, Doherty Institute for Infection & Immunity, Melbourne, Victoria, Australia
Sample ID	Study accession	Sample accession	Run accession	Secondary accession	Year	Country	Source	Location
DMG1500520	PRJEB11543	ERS946988	ERR1102640	SAMEA3639839	2015	Australia	Food	MDU-PHL
DMG1500519	PRJEB11543	ERS946987	ERR1102639	SAMEA3639838	2015	Australia	Food	MDU-PHL
DMG1500518	PRJEB11543	ERS946986	ERR1102638	SAMEA3639837	2015	Australia	Human	MDU-PHL
DMG1500517	PRJEB11543	ERS946985	ERR1102637	SAMEA3639836	2015	Australia	Human	MDU-PHL
DMG1500516	PRJEB11543	ERS946984	ERR1102636	SAMEA3639835	2015	Australia	Human	MDU-PHL
DMG1500515	PRJEB11543	ERS946983	ERR1102635	SAMEA3639834	2015	Australia	Food	MDU-PHL
DMG1500514	PRJEB11543	ERS946982	ERR1102634	SAMEA3639833	2015	Australia	Food	MDU-PHL
DMG1500513	PRJEB11543	ERS946981	ERR1102633	SAMEA3639832	2015	Australia	Food	MDU-PHL
DMG1500512	PRJEB11543	ERS946980	ERR1102632	SAMEA3639831	2015	Australia	Food	MDU-PHL
DMG1500511	PRJEB11543	ERS946979	ERR1102631	SAMEA3639830	2015	Australia	Food	MDU-PHL
DMG1500510	PRJEB11543	ERS946978	ERR1102630	SAMEA3639829	2015	Australia	Food	MDU-PHL
DMG1500509	PRJEB11543	ERS946977	ERR1102629	SAMEA3639828	2015	Australia	Food	MDU-PHL
DMG1500508	PRJEB11543	ERS946976	ERR1102628	SAMEA3639827	2015	Australia	Human	MDU-PHL
DMG1500507	PRJEB11543	ERS946975	ERR1102627	SAMEA3639826	2015	Australia	Food	MDU-PHL
DMG1500506	PRJEB11543	ERS946974	ERR1102626	SAMEA3639825	2015	Australia	Food	MDU-PHL
DMG1500505	PRJEB11543	ERS946973	ERR1102625	SAMEA3639824	2015	Australia	Food	MDU-PHL
DMG1500504	PRJEB11543	ERS946972	ERR1102624	SAMEA3639823	2015	Australia	Food	MDU-PHL
DMG1500503	PRJEB11543	ERS946971	ERR1102623	SAMEA3639822	2015	Australia	Food	MDU-PHL
DMG1500502	PRJEB11543	ERS946970	ERR1102622	SAMEA3639821	2015	Australia	Food	MDU-PHL
DMG1500501	PRJEB11543	ERS946969	ERR1102621	SAMEA3639820	2015	Australia	Food	MDU-PHL
DMG1500500	PRJEB11543	ERS946968	ERR1102620	SAMEA3639819	2015	Australia	Food	MDU-PHL
DMG1500499	PRJEB11543	ERS946967	ERR1102619	SAMEA3639818	2015	Australia	Human	MDU-PHL
DMG1500498	PRJEB11543	ERS946966	ERR1102618	SAMEA3639817	2015	Australia	Human	MDU-PHL
DMG1500497	PRJEB11543	ERS946965	ERR1102617	SAMEA3639816	2015	Australia	Food	MDU-PHL
DMG1500496	PRJEB11543	ERS946964	ERR1102616	SAMEA3639815	2014	Australia	Food	MDU-PHL
DMG1500495	PRJEB11543	ERS946963	ERR1102615	SAMEA3639814	2014	Australia	Human	MDU-PHL
DMG1500494	PRJEB11543	ERS946962	ERR1102614	SAMEA3639813	2014	Australia	Food	MDU-PHL
DMG1500493	PRJEB11543	ERS946961	ERR1102613	SAMEA3639812	2014	Australia	Food	MDU-PHL
DMG1500492	PRJEB11543	ERS946960	ERR1102612	SAMEA3639811	2014	Australia	Food	MDU-PHL
DMG1500491	PRJEB11543	ERS946959	ERR1102611	SAMEA3639810	2014	Australia	Food	MDU-PHL
DMG1500490	PRJEB11543	ERS946958	ERR1102610	SAMEA3639809	2014	Australia	Food	MDU-PHL
DMG1500489	PRJEB11543	ERS946957	ERR1102609	SAMEA3639808	2014	Australia	Food	MDU-PHL
DMG1500488	PRJEB11543	ERS946956	ERR1102608	SAMEA3639807	2014	Australia	Food	MDU-PHL
DMG1500487	PRJEB11543	ERS946955	ERR1102607	SAMEA3639806	2014	Australia	Food	MDU-PHL
DMG1500486	PRJEB11543	ERS946954	ERR1102606	SAMEA3639805	2014	Australia	Food	MDU-PHL
DMG1500485	PRJEB11543	ERS946953	ERR1102605	SAMEA3639804	2014	Australia	Food	MDU-PHL
DMG1500484	PRJEB11543	ERS946952	ERR1102604	SAMEA3639803	2014	Australia	Human	MDU-PHL
DMG1500483	PRJEB11543	ERS946951	ERR1102603	SAMEA3639802	2014	Australia	Human	MDU-PHL
DMG1500482	PRJEB11543	ERS946950	ERR1102602	SAMEA3639801	2014	Australia	Human	MDU-PHL
DMG1500481	PRJEB11543	ERS946949	ERR1102601	SAMEA3639800	2014	Australia	Human	MDU-PHL
DMG1500480	PRJEB11543	ERS946948	ERR1102600	SAMEA3639799	2014	Australia	Human	MDU-PHL
DMG1500479	PRJEB11543	ERS946947	ERR1102599	SAMEA3639798	2014	Australia	Human	MDU-PHL
DMG1500478	PRJEB11543	ERS946946	ERR1102598	SAMEA3639797	2014	Australia	Human	MDU-PHL
DMG1500477	PRJEB11543	ERS946945	ERR1102597	SAMEA3639796	2014	Australia	Human	MDU-PHL
DMG1500476	PRJEB11543	ERS946944	ERR1102596	SAMEA3639795	2014	Australia	Human	MDU-PHL
DMG1500475	PRJEB11543	ERS946943	ERR1102595	SAMEA3639794	2014	Australia	Food	MDU-PHL
DMG1500474	PRJEB11543	ERS946942	ERR1102594	SAMEA3639793	2014	Australia	Food	MDU-PHL
DMG1500473	PRJEB11543	ERS946941	ERR1102593	SAMEA3639792	2014	Australia	Human	MDU-PHL
DMG1500472	PRJEB11543	ERS946940	ERR1102592	SAMEA3639791	2014	Australia	Food	MDU-PHL
DMG1500471	PRJEB11543	ERS946939	ERR1102591	SAMEA3639790	2014	Australia	Food	MDU-PHL
DMG1500470	PRJEB11543	ERS946938	ERR1102590	SAMEA3639789	2014	Australia	Food	MDU-PHL
DMG1500469	PRJEB11543	ERS946937	ERR1102589	SAMEA3639788	2014	Australia	Food	MDU-PHL
DMG1500468	PRJEB11543	ERS946936	ERR1102588	SAMEA3639787	2014	Australia	Environ	MDU-PHL
DMG1500467	PRJEB11543	ERS946935	ERR1102587	SAMEA3639786	2014	Australia	Environ	MDU-PHL
DMG1500466	PRJEB11543	ERS946934	ERR1102586	SAMEA3639785	2014	Australia	Environ	MDU-PHL
DMG1500465	PRJEB11543	ERS946933	ERR1102585	SAMEA3639784	2014	Australia	Human	MDU-PHL
DMG1500464	PRJEB11543	ERS946932	ERR1102584	SAMEA3639783	2014	Australia	Food	MDU-PHL
DMG1500463	PRJEB11543	ERS946931	ERR1102583	SAMEA3639782	2014	Australia	Human	MDU-PHL
DMG1500462	PRJEB11543	ERS946930	ERR1102582	SAMEA3639781	2014	Australia	Human	MDU-PHL
DMG1500461	PRJEB11543	ERS946929	ERR1102581	SAMEA3639780	2014	Australia	Human	MDU-PHL
DMG1500460	PRJEB11543	ERS946928	ERR1102580	SAMEA3639779	2014	Australia	Food	MDU-PHL
DMG1500459	PRJEB11543	ERS946927	ERR1102579	SAMEA3639778	2014	Australia	Food	MDU-PHL
DMG1500458	PRJEB11543	ERS946926	ERR1102578	SAMEA3639777	2014	Australia	Food	MDU-PHL
DMG1500457	PRJEB11543	ERS946925	ERR1102577	SAMEA3639776	2014	Australia	Food	MDU-PHL
DMG1500456	PRJEB11543	ERS946924	ERR1102576	SAMEA3639775	2014	Australia	Food	MDU-PHL
DMG1500455	PRJEB11543	ERS946923	ERR1102575	SAMEA3639774	2014	Australia	Human	MDU-PHL
DMG1500454	PRJEB11543	ERS946922	ERR1102574	SAMEA3639773	2014	Australia	Human	MDU-PHL
DMG1500453	PRJEB11543	ERS946921	ERR1102573	SAMEA3639772	2014	Australia	Human	MDU-PHL
DMG1500452	PRJEB11543	ERS946920	ERR1102572	SAMEA3639771	2014	Australia	Human	MDU-PHL
DMG1500451	PRJEB11543	ERS946919	ERR1102571	SAMEA3639770	2014	Australia	Human	MDU-PHL
DMG1500450	PRJEB11543	ERS946918	ERR1102570	SAMEA3639769	2014	Australia	Human	MDU-PHL
DMG1500449	PRJEB11543	ERS946917	ERR1102569	SAMEA3639768	2014	Australia	Human	MDU-PHL
DMG1500448	PRJEB11543	ERS946916	ERR1102568	SAMEA3639767	2014	Australia	Human	MDU-PHL
DMG1500447	PRJEB11543	ERS946915	ERR1102567	SAMEA3639766	2014	Australia	Human	MDU-PHL
DMG1500446	PRJEB11543	ERS946914	ERR1102566	SAMEA3639765	2014	Australia	Food	MDU-PHL
DMG1500445	PRJEB11543	ERS946913	ERR1102565	SAMEA3639764	2014	Australia	Human	MDU-PHL
DMG1500444	PRJEB11543	ERS946912	ERR1102564	SAMEA3639763	2014	Australia	Environ	MDU-PHL
DMG1500443	PRJEB11543	ERS946911	ERR1102563	SAMEA3639762	2014	Australia	Human	MDU-PHL
DMG1500442	PRJEB11543	ERS946910	ERR1102562	SAMEA3639761	2014	Australia	Human	MDU-PHL
DMG1500441	PRJEB11543	ERS946909	ERR1102561	SAMEA3639760	2014	Australia	Food	MDU-PHL
DMG1500440	PRJEB11543	ERS946908	ERR1102560	SAMEA3639759	2014	Australia	Food	MDU-PHL
DMG1500439	PRJEB11543	ERS946907	ERR1102559	SAMEA3639758	2014	Australia	Food	MDU-PHL
DMG1500438	PRJEB11543	ERS946906	ERR1102558	SAMEA3639757	2014	Australia	Human	MDU-PHL
DMG1500437	PRJEB11543	ERS946905	ERR1102557	SAMEA3639756	2014	Australia	Human	MDU-PHL
DMG1500436	PRJEB11543	ERS946904	ERR1102556	SAMEA3639755	2014	Australia	Human	MDU-PHL
DMG1500435	PRJEB11543	ERS946903	ERR1102555	SAMEA3639754	2014	Australia	Human	MDU-PHL
DMG1500434	PRJEB11543	ERS946902	ERR1102554	SAMEA3639753	2014	Australia	Human	MDU-PHL
DMG1500433	PRJEB11543	ERS946901	ERR1102553	SAMEA3639752	2014	Australia	Human	MDU-PHL
DMG1500432	PRJEB11543	ERS946900	ERR1102552	SAMEA3639751	2014	Australia	Human	MDU-PHL
DMG1500431	PRJEB11543	ERS946899	ERR1102551	SAMEA3639750	2014	Australia	Human	MDU-PHL
DMG1500430	PRJEB11543	ERS946898	ERR1102550	SAMEA3639749	2013	Australia	Human	MDU-PHL
DMG1500429	PRJEB11543	ERS946897	ERR1102549	SAMEA3639748	2013	Australia	Human	MDU-PHL
DMG1500428	PRJEB11543	ERS946896	ERR1102548	SAMEA3639747	2014	Australia	Food	MDU-PHL
DMG1500427	PRJEB11543	ERS946895	ERR1102547	SAMEA3639746	2014	Australia	Food	MDU-PHL
DMG1500426	PRJEB11543	ERS946894	ERR1102546	SAMEA3639745	2014	Australia	Food	MDU-PHL
DMG1500425	PRJEB11543	ERS946893	ERR1102545	SAMEA3639744	2014	Australia	Food	MDU-PHL
DMG1500424	PRJEB11543	ERS946892	ERR1102544	SAMEA3639743	2014	Australia	Food	MDU-PHL
DMG1500423	PRJEB11543	ERS946891	ERR1102543	SAMEA3639742	2014	Australia	Human	MDU-PHL
DMG1500422	PRJEB11543	ERS946890	ERR1102542	SAMEA3639741	2014	Australia	Food	MDU-PHL
DMG1500421	PRJEB11543	ERS946889	ERR1102541	SAMEA3639740	2014	Australia	unknown	MDU-PHL
DMG1500420	PRJEB11543	ERS946888	ERR1102540	SAMEA3639739	2014	Australia	Human	MDU-PHL
DMG1500419	PRJEB11543	ERS946887	ERR1102539	SAMEA3639738	2014	Australia	Food	MDU-PHL
DMG1500418	PRJEB11543	ERS946886	ERR1102538	SAMEA3639737	2014	Australia	Food	MDU-PHL
DMG1500417	PRJEB11543	ERS946885	ERR1102537	SAMEA3639736	2014	Australia	Food	MDU-PHL
DMG1500416	PRJEB11543	ERS946884	ERR1102536	SAMEA3639735	2014	Australia	Food	MDU-PHL
DMG1500415	PRJEB11543	ERS946883	ERR1102535	SAMEA3639734	2014	Australia	Food	MDU-PHL
DMG1500414	PRJEB11543	ERS946882	ERR1102534	SAMEA3639733	2014	Australia	Human	MDU-PHL
DMG1500413	PRJEB11543	ERS946881	ERR1102533	SAMEA3639732	2014	Australia	Food	MDU-PHL
DMG1500412	PRJEB11543	ERS946880	ERR1102532	SAMEA3639731	2014	Australia	Human	MDU-PHL
DMG1500411	PRJEB11543	ERS946879	ERR1102531	SAMEA3639730	2014	Australia	Human	MDU-PHL
DMG1500410	PRJEB11543	ERS946878	ERR1102530	SAMEA3639729	2014	Australia	Food	MDU-PHL
DMG1500409	PRJEB11543	ERS946877	ERR1102529	SAMEA3639728	2014	Australia	Food	MDU-PHL
DMG1500408	PRJEB11543	ERS946876	ERR1102528	SAMEA3639727	2014	Australia	Food	MDU-PHL
DMG1500407	PRJEB11543	ERS946875	ERR1102527	SAMEA3639726	2014	Australia	Food	MDU-PHL
DMG1500406	PRJEB11543	ERS946874	ERR1102526	SAMEA3639725	2014	Australia	Human	MDU-PHL
DMG1500405	PRJEB11543	ERS946873	ERR1102525	SAMEA3639724	2014	Australia	Human	MDU-PHL
DMG1500404	PRJEB11543	ERS946872	ERR1102524	SAMEA3639723	2014	Australia	Food	MDU-PHL
DMG1500403	PRJEB11543	ERS946871	ERR1102523	SAMEA3639722	2014	Australia	Human	MDU-PHL
DMG1500402	PRJEB11543	ERS946870	ERR1102522	SAMEA3639721	2014	Australia	Food	MDU-PHL
DMG1500401	PRJEB11543	ERS946869	ERR1102521	SAMEA3639720	2014	Australia	Human	MDU-PHL
DMG1500400	PRJEB11543	ERS946868	ERR1102520	SAMEA3639719	2014	Australia	Human	MDU-PHL
DMG1500399	PRJEB11543	ERS946867	ERR1102519	SAMEA3639718	2014	Australia	Human	MDU-PHL
DMG1500398	PRJEB11543	ERS946866	ERR1102518	SAMEA3639717	2013	Australia	Human	MDU-PHL
DMG1500397	PRJEB11543	ERS946865	ERR1102517	SAMEA3639716	2014	Australia	Human	MDU-PHL
DMG1500396	PRJEB11543	ERS946864	ERR1102516	SAMEA3639715	2014	Australia	Human	MDU-PHL
DMG1500395	PRJEB11543	ERS946863	ERR1102515	SAMEA3639714	2014	Australia	Human	MDU-PHL
DMG1500394	PRJEB11543	ERS946862	ERR1102514	SAMEA3639713	2014	Australia	Human	MDU-PHL
DMG1500393	PRJEB11543	ERS946861	ERR1102513	SAMEA3639712	2014	Australia	Human	MDU-PHL
DMG1500392	PRJEB11543	ERS946860	ERR1102512	SAMEA3639711	2014	Australia	Human	MDU-PHL
DMG1500391	PRJEB11543	ERS946859	ERR1102511	SAMEA3639710	2014	Australia	Food	MDU-PHL
DMG1500390	PRJEB11543	ERS946858	ERR1102510	SAMEA3639709	2014	Australia	Food	MDU-PHL
DMG1500389	PRJEB11543	ERS946857	ERR1102509	SAMEA3639708	2014	Australia	Food	MDU-PHL
DMG1500388	PRJEB11543	ERS946856	ERR1102508	SAMEA3639707	2014	Australia	Human	MDU-PHL
DMG1500387	PRJEB11543	ERS946855	ERR1102507	SAMEA3639706	2014	Australia	Food	MDU-PHL
DMG1500386	PRJEB11543	ERS946854	ERR1102506	SAMEA3639705	2014	Australia	Food	MDU-PHL
DMG1500385	PRJEB11543	ERS946853	ERR1102505	SAMEA3639704	2014	Australia	Human	MDU-PHL
DMG1500384	PRJEB11543	ERS946852	ERR1102504	SAMEA3639703	2014	Australia	Food	MDU-PHL
DMG1500383	PRJEB11543	ERS946851	ERR1102503	SAMEA3639702	2013	Australia	unknown	MDU-PHL
DMG1500382	PRJEB11543	ERS946850	ERR1102502	SAMEA3639701	2013	Australia	Human	MDU-PHL
DMG1500381	PRJEB11543	ERS946849	ERR1102501	SAMEA3639700	2013	Australia	Environ	MDU-PHL
DMG1500380	PRJEB11543	ERS946848	ERR1102500	SAMEA3639699	2013	Australia	Food	MDU-PHL
DMG1500379	PRJEB11543	ERS946847	ERR1102499	SAMEA3639698	2014	Australia	Human	MDU-PHL
DMG1500378	PRJEB11543	ERS946846	ERR1102498	SAMEA3639697	2013	Australia	Human	MDU-PHL
DMG1500377	PRJEB11543	ERS946845	ERR1102497	SAMEA3639696	2013	Australia	Human	MDU-PHL
DMG1500376	PRJEB11543	ERS946844	ERR1102496	SAMEA3639695	2013	Australia	Food	MDU-PHL
DMG1500375	PRJEB11543	ERS946843	ERR1102495	SAMEA3639694	2013	Australia	Food	MDU-PHL
DMG1500374	PRJEB11543	ERS946842	ERR1102494	SAMEA3639693	2013	Australia	Food	MDU-PHL
DMG1500373	PRJEB11543	ERS946841	ERR1102493	SAMEA3639692	2013	Australia	Food	MDU-PHL
DMG1500372	PRJEB11543	ERS946840	ERR1102492	SAMEA3639691	2013	Australia	Food	MDU-PHL
DMG1500371	PRJEB11543	ERS946839	ERR1102491	SAMEA3639690	2013	Australia	Food	MDU-PHL
DMG1500370	PRJEB11543	ERS946838	ERR1102490	SAMEA3639689	2013	Australia	Food	MDU-PHL
DMG1500369	PRJEB11543	ERS946837	ERR1102489	SAMEA3639688	2013	Australia	Food	MDU-PHL
DMG1500368	PRJEB11543	ERS946836	ERR1102488	SAMEA3639687	2013	Australia	Food	MDU-PHL
DMG1500367	PRJEB11543	ERS946835	ERR1102487	SAMEA3639686	2013	Australia	Food	MDU-PHL
DMG1500366	PRJEB11543	ERS946834	ERR1102486	SAMEA3639685	2013	Australia	Environ	MDU-PHL
DMG1500365	PRJEB11543	ERS946833	ERR1102485	SAMEA3639684	2013	Australia	unknown	MDU-PHL
DMG1500364	PRJEB11543	ERS946832	ERR1102484	SAMEA3639683	2013	Australia	Environ	MDU-PHL
DMG1500363	PRJEB11543	ERS946831	ERR1102483	SAMEA3639682	2013	Australia	Environ	MDU-PHL
DMG1500362	PRJEB11543	ERS946830	ERR1102482	SAMEA3639681	2013	Australia	Environ	MDU-PHL
DMG1500361	PRJEB11543	ERS946829	ERR1102481	SAMEA3639680	2013	Australia	Environ	MDU-PHL
DMG1500360	PRJEB11543	ERS946828	ERR1102480	SAMEA3639679	2013	Australia	Environ	MDU-PHL
DMG1500359	PRJEB11543	ERS946827	ERR1102479	SAMEA3639678	2013	Australia	Environ	MDU-PHL
DMG1500358	PRJEB11543	ERS946826	ERR1102478	SAMEA3639677	2013	Australia	Environ	MDU-PHL
DMG1500357	PRJEB11543	ERS946825	ERR1102477	SAMEA3639676	2013	Australia	Environ	MDU-PHL
DMG1500356	PRJEB11543	ERS946824	ERR1102476	SAMEA3639675	2013	Australia	Food	MDU-PHL
DMG1500355	PRJEB11543	ERS946823	ERR1102475	SAMEA3639674	2013	Australia	Human	MDU-PHL
DMG1500354	PRJEB11543	ERS946822	ERR1102474	SAMEA3639673	2013	Australia	Human	MDU-PHL
DMG1500353	PRJEB11543	ERS946821	ERR1102473	SAMEA3639672	2013	Australia	Human	MDU-PHL
DMG1500352	PRJEB11543	ERS946820	ERR1102472	SAMEA3639671	2013	Australia	Food	MDU-PHL
DMG1500351	PRJEB11543	ERS946819	ERR1102471	SAMEA3639670	2013	Australia	Human	MDU-PHL
DMG1500350	PRJEB11543	ERS946818	ERR1102470	SAMEA3639669	2013	Australia	Food	MDU-PHL
DMG1500349	PRJEB11543	ERS946817	ERR1102469	SAMEA3639668	2013	Australia	Food	MDU-PHL
DMG1500348	PRJEB11543	ERS946816	ERR1102468	SAMEA3639667	2013	Australia	Food	MDU-PHL
DMG1500347	PRJEB11543	ERS946815	ERR1102467	SAMEA3639666	2013	Australia	Food	MDU-PHL
DMG1500346	PRJEB11543	ERS946814	ERR1102466	SAMEA3639665	2013	Australia	Food	MDU-PHL
DMG1500345	PRJEB11543	ERS946813	ERR1102465	SAMEA3639664	2013	Australia	Human	MDU-PHL
DMG1500344	PRJEB11543	ERS946812	ERR1102464	SAMEA3639663	2013	Australia	Human	MDU-PHL
DMG1500343	PRJEB11543	ERS946811	ERR1102463	SAMEA3639662	2013	Australia	Human	MDU-PHL
DMG1500342	PRJEB11543	ERS946810	ERR1102462	SAMEA3639661	2013	Australia	Environ	MDU-PHL
DMG1500341	PRJEB11543	ERS946809	ERR1102461	SAMEA3639660	2013	Australia	Environ	MDU-PHL
DMG1500340	PRJEB11543	ERS946808	ERR1102460	SAMEA3639659	2013	Australia	Food	MDU-PHL
DMG1500339	PRJEB11543	ERS946807	ERR1102459	SAMEA3639658	2013	Australia	Food	MDU-PHL
DMG1500338	PRJEB11543	ERS946806	ERR1102458	SAMEA3639657	2013	Australia	Food	MDU-PHL
DMG1500337	PRJEB11543	ERS946805	ERR1102457	SAMEA3639656	2013	Australia	Food	MDU-PHL
DMG1500336	PRJEB11543	ERS946804	ERR1102456	SAMEA3639655	2013	Australia	Food	MDU-PHL
DMG1500335	PRJEB11543	ERS946803	ERR1102455	SAMEA3639654	2013	Australia	Food	MDU-PHL
DMG1500334	PRJEB11543	ERS946802	ERR1102454	SAMEA3639653	2013	Australia	Food	MDU-PHL
DMG1500333	PRJEB11543	ERS946801	ERR1102453	SAMEA3639652	2013	Australia	Food	MDU-PHL
DMG1500332	PRJEB11543	ERS946800	ERR1102452	SAMEA3639651	2013	Australia	Food	MDU-PHL
DMG1500331	PRJEB11543	ERS946799	ERR1102451	SAMEA3639650	2013	Australia	Food	MDU-PHL
DMG1500330	PRJEB11543	ERS946798	ERR1102450	SAMEA3639649	2013	Australia	Food	MDU-PHL
DMG1500329	PRJEB11543	ERS946797	ERR1102449	SAMEA3639648	2013	Australia	Human	MDU-PHL
DMG1500328	PRJEB11543	ERS946796	ERR1102448	SAMEA3639647	2013	Australia	Human	MDU-PHL
DMG1500327	PRJEB11543	ERS946795	ERR1102447	SAMEA3639646	2013	Australia	Human	MDU-PHL
DMG1500326	PRJEB11543	ERS946794	ERR1102446	SAMEA3639645	2013	Australia	Environ	MDU-PHL
DMG1500325	PRJEB11543	ERS946793	ERR1102445	SAMEA3639644	2013	Australia	Environ	MDU-PHL
DMG1500324	PRJEB11543	ERS946792	ERR1102444	SAMEA3639643	2013	Australia	Environ	MDU-PHL
DMG1500323	PRJEB11543	ERS946791	ERR1102443	SAMEA3639642	2013	Australia	Environ	MDU-PHL
DMG1500322	PRJEB11543	ERS946790	ERR1102442	SAMEA3639641	2013	Australia	Environ	MDU-PHL
DMG1500321	PRJEB11543	ERS946789	ERR1102441	SAMEA3639640	2013	Australia	Environ	MDU-PHL
DMG1500320	PRJEB11543	ERS946788	ERR1102440	SAMEA3639639	2013	Australia	Environ	MDU-PHL
DMG1500319	PRJEB11543	ERS946787	ERR1102439	SAMEA3639638	2013	Australia	Environ	MDU-PHL
DMG1500318	PRJEB11543	ERS946786	ERR1102438	SAMEA3639637	2013	Australia	Environ	MDU-PHL
DMG1500317	PRJEB11543	ERS946785	ERR1102437	SAMEA3639636	2013	Australia	Environ	MDU-PHL
DMG1500316	PRJEB11543	ERS946784	ERR1102436	SAMEA3639635	2013	Australia	Food	MDU-PHL
DMG1500315	PRJEB11543	ERS946783	ERR1102435	SAMEA3639634	2013	Australia	Food	MDU-PHL
DMG1500314	PRJEB11543	ERS946782	ERR1102434	SAMEA3639633	2013	Australia	Environ	MDU-PHL
DMG1500313	PRJEB11543	ERS946781	ERR1102433	SAMEA3639632	2013	Australia	Environ	MDU-PHL
DMG1500312	PRJEB11543	ERS946780	ERR1102432	SAMEA3639631	2013	Australia	Environ	MDU-PHL
DMG1500311	PRJEB11543	ERS946779	ERR1102431	SAMEA3639630	2013	Australia	Food	MDU-PHL
DMG1500310	PRJEB11543	ERS946778	ERR1102430	SAMEA3639629	2013	Australia	Human	MDU-PHL
DMG1500309	PRJEB11543	ERS946777	ERR1102429	SAMEA3639628	2013	Australia	Human	MDU-PHL
DMG1500308	PRJEB11543	ERS946776	ERR1102428	SAMEA3639627	2013	Australia	Human	MDU-PHL
DMG1500307	PRJEB11543	ERS946775	ERR1102427	SAMEA3639626	2013	Australia	Human	MDU-PHL
DMG1500306	PRJEB11543	ERS946774	ERR1102426	SAMEA3639625	2013	Australia	Human	MDU-PHL
DMG1500305	PRJEB11543	ERS946773	ERR1102425	SAMEA3639624	2013	Australia	Food	MDU-PHL
DMG1500304	PRJEB11543	ERS946772	ERR1102424	SAMEA3639623	2013	Australia	Human	MDU-PHL
DMG1500303	PRJEB11543	ERS946771	ERR1102423	SAMEA3639622	2013	Australia	Human	MDU-PHL
DMG1500302	PRJEB11543	ERS946770	ERR1102422	SAMEA3639621	2013	Australia	Food	MDU-PHL
DMG1500301	PRJEB11543	ERS946769	ERR1102421	SAMEA3639620	2013	Australia	Food	MDU-PHL
DMG1500300	PRJEB11543	ERS946768	ERR1102420	SAMEA3639619	2013	Australia	Food	MDU-PHL
DMG1500299	PRJEB11543	ERS946767	ERR1102419	SAMEA3639618	2013	Australia	Food	MDU-PHL
DMG1500298	PRJEB11543	ERS946766	ERR1102418	SAMEA3639617	2013	Australia	Food	MDU-PHL
DMG1500297	PRJEB11543	ERS946765	ERR1102417	SAMEA3639616	2013	Australia	Food	MDU-PHL
DMG1500296	PRJEB11543	ERS946764	ERR1102416	SAMEA3639615	2013	Australia	Food	MDU-PHL
DMG1500295	PRJEB11543	ERS946763	ERR1102415	SAMEA3639614	2013	Australia	unknown	MDU-PHL
DMG1500294	PRJEB11543	ERS946762	ERR1102414	SAMEA3639613	2013	Australia	Food	MDU-PHL
DMG1500293	PRJEB11543	ERS946761	ERR1102413	SAMEA3639612	2013	Australia	Food	MDU-PHL
DMG1500292	PRJEB11543	ERS946760	ERR1102412	SAMEA3639611	2013	Australia	Food	MDU-PHL
DMG1500291	PRJEB11543	ERS946759	ERR1102411	SAMEA3639610	2013	Australia	Food	MDU-PHL
DMG1500290	PRJEB11543	ERS946758	ERR1102410	SAMEA3639609	2013	Australia	Food	MDU-PHL
DMG1500289	PRJEB11543	ERS946757	ERR1102409	SAMEA3639608	2013	Australia	Food	MDU-PHL
DMG1500288	PRJEB11543	ERS946756	ERR1102408	SAMEA3639607	2013	Australia	Food	MDU-PHL
DMG1500287	PRJEB11543	ERS946755	ERR1102407	SAMEA3639606	2013	Australia	Food	MDU-PHL
DMG1500286	PRJEB11543	ERS946754	ERR1102406	SAMEA3639605	2013	Australia	Environ	MDU-PHL
DMG1500285	PRJEB11543	ERS946753	ERR1102405	SAMEA3639604	2013	Australia	Food	MDU-PHL
DMG1500284	PRJEB11543	ERS946752	ERR1102404	SAMEA3639603	2013	Australia	Food	MDU-PHL
DMG1500283	PRJEB11543	ERS946751	ERR1102403	SAMEA3639602	2013	Australia	Food	MDU-PHL
DMG1500282	PRJEB11543	ERS946750	ERR1102402	SAMEA3639601	2013	Australia	Human	MDU-PHL
DMG1500281	PRJEB11543	ERS946749	ERR1102401	SAMEA3639600	2013	Australia	Human	MDU-PHL
DMG1500280	PRJEB11543	ERS946748	ERR1102400	SAMEA3639599	2013	Australia	Human	MDU-PHL
DMG1500279	PRJEB11543	ERS946747	ERR1102399	SAMEA3639598	2013	Australia	Human	MDU-PHL
DMG1500278	PRJEB11543	ERS946746	ERR1102398	SAMEA3639597	2013	Australia	Human	MDU-PHL
DMG1500277	PRJEB11543	ERS946745	ERR1102397	SAMEA3639596	2013	Australia	Food	MDU-PHL
DMG1500276	PRJEB11543	ERS946744	ERR1102396	SAMEA3639595	2013	Australia	Food	MDU-PHL
DMG1500275	PRJEB11543	ERS946743	ERR1102395	SAMEA3639594	2013	Australia	Food	MDU-PHL
DMG1500274	PRJEB11543	ERS946742	ERR1102394	SAMEA3639593	2013	Australia	Food	MDU-PHL
DMG1500273	PRJEB11543	ERS946741	ERR1102393	SAMEA3639592	2013	Australia	Food	MDU-PHL
DMG1500272	PRJEB11543	ERS946740	ERR1102392	SAMEA3639591	2013	Australia	Human	MDU-PHL
DMG1500271	PRJEB11543	ERS946739	ERR1102391	SAMEA3639590	2013	Australia	Human	MDU-PHL
DMG1500270	PRJEB11543	ERS946738	ERR1102390	SAMEA3639589	2013	Australia	Human	MDU-PHL
DMG1500269	PRJEB11543	ERS946737	ERR1102389	SAMEA3639588	2013	Australia	Human	MDU-PHL
DMG1500268	PRJEB11543	ERS946736	ERR1102388	SAMEA3639587	2013	Australia	Human	MDU-PHL
DMG1500267	PRJEB11543	ERS946735	ERR1102387	SAMEA3639586	2013	Australia	Human	MDU-PHL
DMG1500266	PRJEB11543	ERS946734	ERR1102386	SAMEA3639585	2013	Australia	Food	MDU-PHL
DMG1500265	PRJEB11543	ERS946733	ERR1102385	SAMEA3639584	2013	Australia	Environ	MDU-PHL
DMG1500264	PRJEB11543	ERS946732	ERR1102384	SAMEA3639583	2013	Australia	Environ	MDU-PHL
DMG1500263	PRJEB11543	ERS946731	ERR1102383	SAMEA3639582	2013	Australia	Human	MDU-PHL
DMG1500262	PRJEB11543	ERS946730	ERR1102382	SAMEA3639581	2013	Australia	Human	MDU-PHL
DMG1500261	PRJEB11543	ERS946729	ERR1102381	SAMEA3639580	2013	Australia	Environ	MDU-PHL
DMG1500260	PRJEB11543	ERS946728	ERR1102380	SAMEA3639579	2013	Australia	Human	MDU-PHL
DMG1500259	PRJEB11543	ERS946727	ERR1102379	SAMEA3639578	2013	Australia	Human	MDU-PHL
DMG1500258	PRJEB11543	ERS946726	ERR1102378	SAMEA3639577	2013	Australia	Food	MDU-PHL
DMG1500257	PRJEB11543	ERS946725	ERR1102377	SAMEA3639576	2013	Australia	Human	MDU-PHL
DMG1500256	PRJEB11543	ERS946724	ERR1102376	SAMEA3639575	2013	Australia	Human	MDU-PHL
DMG1500255	PRJEB11543	ERS946723	ERR1102375	SAMEA3639574	2013	Australia	Human	MDU-PHL
DMG1500254	PRJEB11543	ERS946722	ERR1102374	SAMEA3639573	2013	Australia	Human	MDU-PHL
DMG1500253	PRJEB11543	ERS946721	ERR1102373	SAMEA3639572	2013	Australia	Food	MDU-PHL
DMG1500252	PRJEB11543	ERS946720	ERR1102372	SAMEA3639571	2013	Australia	Environ	MDU-PHL
DMG1500251	PRJEB11543	ERS946719	ERR1102371	SAMEA3639570	2013	Australia	Food	MDU-PHL
DMG1500250	PRJEB11543	ERS946718	ERR1102370	SAMEA3639569	2013	Australia	Food	MDU-PHL
DMG1500249	PRJEB11543	ERS946717	ERR1102369	SAMEA3639568	2013	Australia	Food	MDU-PHL
DMG1500248	PRJEB11543	ERS946716	ERR1102368	SAMEA3639567	2013	Australia	Food	MDU-PHL
DMG1500247	PRJEB11543	ERS946715	ERR1102367	SAMEA3639566	2013	Australia	Human	MDU-PHL
DMG1500246	PRJEB11543	ERS946714	ERR1102366	SAMEA3639565	2013	Australia	Human	MDU-PHL
DMG1500245	PRJEB11543	ERS946713	ERR1102365	SAMEA3639564	2013	Australia	Human	MDU-PHL
DMG1500244	PRJEB11543	ERS946712	ERR1102364	SAMEA3639563	2013	Australia	Human	MDU-PHL
DMG1500243	PRJEB11543	ERS946711	ERR1102363	SAMEA3639562	2013	Australia	Human	MDU-PHL
DMG1500242	PRJEB11543	ERS946710	ERR1102362	SAMEA3639561	2013	Australia	Food	MDU-PHL
DMG1500241	PRJEB11543	ERS946709	ERR1102361	SAMEA3639560	2013	Australia	Food	MDU-PHL
DMG1500240	PRJEB11543	ERS946708	ERR1102360	SAMEA3639559	2013	Australia	Human	MDU-PHL
DMG1500239	PRJEB11543	ERS946707	ERR1102359	SAMEA3639558	2013	Australia	Human	MDU-PHL
DMG1500238	PRJEB11543	ERS946706	ERR1102358	SAMEA3639557	2013	Australia	Human	MDU-PHL
DMG1500237	PRJEB11543	ERS946705	ERR1102357	SAMEA3639556	2013	Australia	Human	MDU-PHL
DMG1500236	PRJEB11543	ERS946704	ERR1102356	SAMEA3639555	2013	Australia	Environ	MDU-PHL
DMG1500235	PRJEB11543	ERS946703	ERR1102355	SAMEA3639554	2013	Australia	Environ	MDU-PHL
DMG1500234	PRJEB11543	ERS946702	ERR1102354	SAMEA3639553	2013	Australia	unknown	MDU-PHL
DMG1500233	PRJEB11543	ERS946701	ERR1102353	SAMEA3639552	2013	Australia	Food	MDU-PHL
DMG1500232	PRJEB11543	ERS946700	ERR1102352	SAMEA3639551	2013	Australia	Food	MDU-PHL
DMG1500231	PRJEB11543	ERS946699	ERR1102351	SAMEA3639550	2013	Australia	Food	MDU-PHL
DMG1500230	PRJEB11543	ERS946698	ERR1102350	SAMEA3639549	2013	Australia	Food	MDU-PHL
DMG1500229	PRJEB11543	ERS946697	ERR1102349	SAMEA3639548	2013	Australia	Human	MDU-PHL
DMG1500228	PRJEB11543	ERS946696	ERR1102348	SAMEA3639547	2013	Australia	unknown	MDU-PHL
DMG1500227	PRJEB11543	ERS946695	ERR1102347	SAMEA3639546	2013	Australia	Environ	MDU-PHL
DMG1500226	PRJEB11543	ERS946694	ERR1102346	SAMEA3639545	2013	Australia	Environ	MDU-PHL
DMG1500225	PRJEB11543	ERS946693	ERR1102345	SAMEA3639544	2013	Australia	Environ	MDU-PHL
DMG1500224	PRJEB11543	ERS946692	ERR1102344	SAMEA3639543	2013	Australia	Environ	MDU-PHL
DMG1500223	PRJEB11543	ERS946691	ERR1102343	SAMEA3639542	2013	Australia	Environ	MDU-PHL
DMG1500222	PRJEB11543	ERS946690	ERR1102342	SAMEA3639541	2013	Australia	Environ	MDU-PHL
DMG1500221	PRJEB11543	ERS946689	ERR1102341	SAMEA3639540	2013	Australia	Environ	MDU-PHL
DMG1500220	PRJEB11543	ERS946688	ERR1102340	SAMEA3639539	2013	Australia	Environ	MDU-PHL
DMG1500219	PRJEB11543	ERS946687	ERR1102339	SAMEA3639538	2013	Australia	Human	MDU-PHL
DMG1500218	PRJEB11543	ERS946686	ERR1102338	SAMEA3639537	2013	Australia	Human	MDU-PHL
DMG1500217	PRJEB11543	ERS946685	ERR1102337	SAMEA3639536	2013	Australia	Human	MDU-PHL
DMG1500216	PRJEB11543	ERS946684	ERR1102336	SAMEA3639535	2013	Australia	Human	MDU-PHL
DMG1500215	PRJEB11543	ERS946683	ERR1102335	SAMEA3639534	2013	Australia	Human	MDU-PHL
DMG1500214	PRJEB11543	ERS946682	ERR1102334	SAMEA3639533	2013	Australia	Human	MDU-PHL
DMG1500213	PRJEB11543	ERS946681	ERR1102333	SAMEA3639532	2013	Australia	Human	MDU-PHL
DMG1500212	PRJEB11543	ERS946680	ERR1102332	SAMEA3639531	2013	Australia	Food	MDU-PHL
DMG1500211	PRJEB11543	ERS946679	ERR1102331	SAMEA3639530	2013	Australia	Human	MDU-PHL
DMG1500210	PRJEB11543	ERS946678	ERR1102330	SAMEA3639529	2013	Australia	Food	MDU-PHL
DMG1500209	PRJEB11543	ERS946677	ERR1102329	SAMEA3639528	2013	Australia	Human	MDU-PHL
DMG1500208	PRJEB11543	ERS946676	ERR1102328	SAMEA3639527	2013	Australia	Human	MDU-PHL
DMG1500207	PRJEB11543	ERS946675	ERR1102327	SAMEA3639526	2013	Australia	Human	MDU-PHL
DMG1500206	PRJEB11543	ERS946674	ERR1102326	SAMEA3639525	2013	Australia	Human	MDU-PHL
DMG1500205	PRJEB11543	ERS946673	ERR1102325	SAMEA3639524	2013	Australia	Human	MDU-PHL
DMG1500204	PRJEB11543	ERS946672	ERR1102324	SAMEA3639523	2013	Australia	Human	MDU-PHL
DMG1500203	PRJEB11543	ERS946671	ERR1102323	SAMEA3639522	2013	Australia	Human	MDU-PHL
DMG1500202	PRJEB11543	ERS946670	ERR1102322	SAMEA3639521	2013	Australia	Human	MDU-PHL
DMG1500201	PRJEB11543	ERS946669	ERR1102321	SAMEA3639520	2012	Australia	Human	MDU-PHL
DMG1500200	PRJEB11543	ERS946668	ERR1102320	SAMEA3639519	2013	Australia	Food	MDU-PHL
DMG1500199	PRJEB11543	ERS946667	ERR1102319	SAMEA3639518	2012	Australia	Food	MDU-PHL
DMG1500198	PRJEB11543	ERS946666	ERR1102318	SAMEA3639517	2012	Australia	Human	MDU-PHL
DMG1500197	PRJEB11543	ERS946665	ERR1102317	SAMEA3639516	2012	Australia	Human	MDU-PHL
DMG1500196	PRJEB11543	ERS946664	ERR1102316	SAMEA3639515	2012	Australia	Human	MDU-PHL
DMG1500195	PRJEB11543	ERS946663	ERR1102315	SAMEA3639514	2012	Australia	Food	MDU-PHL
DMG1500194	PRJEB11543	ERS946662	ERR1102314	SAMEA3639513	2012	Australia	Human	MDU-PHL
DMG1500193	PRJEB11543	ERS946661	ERR1102313	SAMEA3639512	2012	Australia	Human	MDU-PHL
DMG1500192	PRJEB11543	ERS946660	ERR1102312	SAMEA3639511	2012	Australia	Human	MDU-PHL
DMG1500191	PRJEB11543	ERS946659	ERR1102311	SAMEA3639510	2012	Australia	Human	MDU-PHL
DMG1500190	PRJEB11543	ERS946658	ERR1102310	SAMEA3639509	2012	Australia	Human	MDU-PHL
DMG1500189	PRJEB11543	ERS946657	ERR1102309	SAMEA3639508	2012	Australia	Human	MDU-PHL
DMG1500188	PRJEB11543	ERS946656	ERR1102308	SAMEA3639507	2012	Australia	Human	MDU-PHL
DMG1500187	PRJEB11543	ERS946655	ERR1102307	SAMEA3639506	2012	Australia	Human	MDU-PHL
DMG1500186	PRJEB11543	ERS946654	ERR1102306	SAMEA3639505	2012	Australia	Food	MDU-PHL
DMG1500185	PRJEB11543	ERS946653	ERR1102305	SAMEA3639504	2012	Australia	Food	MDU-PHL
DMG1500184	PRJEB11543	ERS946652	ERR1102304	SAMEA3639503	2012	Australia	Food	MDU-PHL
DMG1500183	PRJEB11543	ERS946651	ERR1102303	SAMEA3639502	2012	Australia	Food	MDU-PHL
DMG1500182	PRJEB11543	ERS946650	ERR1102302	SAMEA3639501	2012	Australia	Food	MDU-PHL
DMG1500181	PRJEB11543	ERS946649	ERR1102301	SAMEA3639500	2012	Australia	Food	MDU-PHL
DMG1500180	PRJEB11543	ERS946648	ERR1102300	SAMEA3639499	2012	Australia	Food	MDU-PHL
DMG1500179	PRJEB11543	ERS946647	ERR1102299	SAMEA3639498	2012	Australia	Food	MDU-PHL
DMG1500178	PRJEB11543	ERS946646	ERR1102298	SAMEA3639497	2012	Australia	Food	MDU-PHL
DMG1500177	PRJEB11543	ERS946645	ERR1102297	SAMEA3639496	2012	Australia	Food	MDU-PHL
DMG1500176	PRJEB11543	ERS946644	ERR1102296	SAMEA3639495	2012	Australia	Food	MDU-PHL
DMG1500175	PRJEB11543	ERS946643	ERR1102295	SAMEA3639494	2012	Australia	Human	MDU-PHL
DMG1500174	PRJEB11543	ERS946642	ERR1102294	SAMEA3639493	2012	Australia	Food	MDU-PHL
DMG1500173	PRJEB11543	ERS946641	ERR1102293	SAMEA3639492	2012	Australia	Human	MDU-PHL
DMG1500172	PRJEB11543	ERS946640	ERR1102292	SAMEA3639491	2012	Australia	Human	MDU-PHL
DMG1500171	PRJEB11543	ERS946639	ERR1102291	SAMEA3639490	2012	Australia	Human	MDU-PHL
DMG1500170	PRJEB11543	ERS946638	ERR1102290	SAMEA3639489	2012	Australia	Food	MDU-PHL
DMG1500169	PRJEB11543	ERS946637	ERR1102289	SAMEA3639488	2012	Australia	Human	MDU-PHL
DMG1500168	PRJEB11543	ERS946636	ERR1102288	SAMEA3639487	2012	Australia	Human	MDU-PHL
DMG1500167	PRJEB11543	ERS946635	ERR1102287	SAMEA3639486	2012	Australia	Human	MDU-PHL
DMG1500166	PRJEB11543	ERS946634	ERR1102286	SAMEA3639485	2012	Australia	Human	MDU-PHL
DMG1500165	PRJEB11543	ERS946633	ERR1102285	SAMEA3639484	2012	Australia	Human	MDU-PHL
DMG1500164	PRJEB11543	ERS946632	ERR1102284	SAMEA3639483	2012	Australia	Food	MDU-PHL
DMG1500163	PRJEB11543	ERS946631	ERR1102283	SAMEA3639482	2012	Australia	Human	MDU-PHL
DMG1500162	PRJEB11543	ERS946630	ERR1102282	SAMEA3639481	2012	Australia	Human	MDU-PHL
DMG1500161	PRJEB11543	ERS946629	ERR1102281	SAMEA3639480	2012	Australia	Human	MDU-PHL
DMG1500160	PRJEB11543	ERS946628	ERR1102280	SAMEA3639479	2012	Australia	Human	MDU-PHL
DMG1500159	PRJEB11543	ERS946627	ERR1102279	SAMEA3639478	2012	Australia	Human	MDU-PHL
DMG1500158	PRJEB11543	ERS946626	ERR1102278	SAMEA3639477	2012	Australia	Food	MDU-PHL
DMG1500157	PRJEB11543	ERS946625	ERR1102277	SAMEA3639476	2012	Australia	Human	MDU-PHL
DMG1500156	PRJEB11543	ERS946624	ERR1102276	SAMEA3639475	2012	Australia	Human	MDU-PHL
DMG1500155	PRJEB11543	ERS946623	ERR1102275	SAMEA3639474	2012	Australia	Food	MDU-PHL
DMG1500154	PRJEB11543	ERS946622	ERR1102274	SAMEA3639473	2012	Australia	Food	MDU-PHL
DMG1500153	PRJEB11543	ERS946621	ERR1102273	SAMEA3639472	2012	Australia	Food	MDU-PHL
DMG1500152	PRJEB11543	ERS946620	ERR1102272	SAMEA3639471	2012	Australia	Human	MDU-PHL
DMG1500151	PRJEB11543	ERS946619	ERR1102271	SAMEA3639470	2012	Australia	Food	MDU-PHL
DMG1500150	PRJEB11543	ERS946618	ERR1102270	SAMEA3639469	2012	Australia	Food	MDU-PHL
DMG1500149	PRJEB11543	ERS946617	ERR1102269	SAMEA3639468	2012	Australia	Human	MDU-PHL
DMG1500148	PRJEB11543	ERS946616	ERR1102268	SAMEA3639467	2012	Australia	Food	MDU-PHL
DMG1500147	PRJEB11543	ERS946615	ERR1102267	SAMEA3639466	2012	Australia	Human	MDU-PHL
DMG1500146	PRJEB11543	ERS946614	ERR1102266	SAMEA3639465	2012	Australia	Human	MDU-PHL
DMG1500145	PRJEB11543	ERS946613	ERR1102265	SAMEA3639464	2012	Australia	Food	MDU-PHL
DMG1500144	PRJEB11543	ERS946612	ERR1102264	SAMEA3639463	2012	Australia	Food	MDU-PHL
DMG1500143	PRJEB11543	ERS946611	ERR1102263	SAMEA3639462	2012	Australia	Food	MDU-PHL
DMG1500142	PRJEB11543	ERS946610	ERR1102262	SAMEA3639461	2012	Australia	Human	MDU-PHL
DMG1500141	PRJEB11543	ERS946609	ERR1102261	SAMEA3639460	2012	Australia	Human	MDU-PHL
DMG1500140	PRJEB11543	ERS946608	ERR1102260	SAMEA3639459	2012	Australia	Human	MDU-PHL
DMG1500139	PRJEB11543	ERS946607	ERR1102259	SAMEA3639458	2012	Australia	Human	MDU-PHL
DMG1500138	PRJEB11543	ERS946606	ERR1102258	SAMEA3639457	2012	Australia	Human	MDU-PHL
DMG1500137	PRJEB11543	ERS946605	ERR1102257	SAMEA3639456	2012	Australia	Human	MDU-PHL
DMG1500136	PRJEB11543	ERS946604	ERR1102256	SAMEA3639455	2012	Australia	Food	MDU-PHL
DMG1500135	PRJEB11543	ERS946603	ERR1102255	SAMEA3639454	2012	Australia	Human	MDU-PHL
DMG1500134	PRJEB11543	ERS946602	ERR1102254	SAMEA3639453	2011	Australia	Human	MDU-PHL
DMG1500133	PRJEB11543	ERS946601	ERR1102253	SAMEA3639452	2011	Australia	Human	MDU-PHL
DMG1500132	PRJEB11543	ERS946600	ERR1102252	SAMEA3639451	2011	Australia	Food	MDU-PHL
DMG1500131	PRJEB11543	ERS946599	ERR1102251	SAMEA3639450	2011	Australia	Human	MDU-PHL
DMG1500130	PRJEB11543	ERS946598	ERR1102250	SAMEA3639449	2011	Australia	Food	MDU-PHL
DMG1500129	PRJEB11543	ERS946597	ERR1102249	SAMEA3639448	2011	Australia	Food	MDU-PHL
DMG1500128	PRJEB11543	ERS946596	ERR1102248	SAMEA3639447	2011	Australia	Food	MDU-PHL
DMG1500127	PRJEB11543	ERS946595	ERR1102247	SAMEA3639446	2011	Australia	Human	MDU-PHL
DMG1500126	PRJEB11543	ERS946594	ERR1102246	SAMEA3639445	2011	Australia	Food	MDU-PHL
DMG1500125	PRJEB11543	ERS946593	ERR1102245	SAMEA3639444	2011	Australia	Food	MDU-PHL
DMG1500124	PRJEB11543	ERS946592	ERR1102244	SAMEA3639443	2011	Australia	Food	MDU-PHL
DMG1500123	PRJEB11543	ERS946591	ERR1102243	SAMEA3639442	2010	Australia	Human	MDU-PHL
DMG1500122	PRJEB11543	ERS946590	ERR1102242	SAMEA3639441	2010	Australia	Human	MDU-PHL
DMG1500121	PRJEB11543	ERS946589	ERR1102241	SAMEA3639440	2010	Australia	Human	MDU-PHL
DMG1500120	PRJEB11543	ERS946588	ERR1102240	SAMEA3639439	2010	Australia	Food	MDU-PHL
DMG1500119	PRJEB11543	ERS946587	ERR1102239	SAMEA3639438	2010	Australia	Food	MDU-PHL
DMG1500118	PRJEB11543	ERS946586	ERR1102238	SAMEA3639437	2010	Australia	Human	MDU-PHL
DMG1500117	PRJEB11543	ERS946585	ERR1102237	SAMEA3639436	2010	Australia	Food	MDU-PHL
DMG1500116	PRJEB11543	ERS946584	ERR1102236	SAMEA3639435	2010	Australia	Food	MDU-PHL
DMG1500115	PRJEB11543	ERS946583	ERR1102235	SAMEA3639434	2010	Australia	Food	MDU-PHL
DMG1500114	PRJEB11543	ERS946582	ERR1102234	SAMEA3639433	2010	Australia	Food	MDU-PHL
DMG1500113	PRJEB11543	ERS946581	ERR1102233	SAMEA3639432	2010	Australia	Food	MDU-PHL
DMG1500112	PRJEB11543	ERS946580	ERR1102232	SAMEA3639431	2010	Australia	Food	MDU-PHL
DMG1500111	PRJEB11543	ERS946579	ERR1102231	SAMEA3639430	2010	Australia	Food	MDU-PHL
DMG1500110	PRJEB11543	ERS946578	ERR1102230	SAMEA3639429	2010	Australia	Food	MDU-PHL
DMG1500109	PRJEB11543	ERS946577	ERR1102229	SAMEA3639428	2010	Australia	Food	MDU-PHL
DMG1500108	PRJEB11543	ERS946576	ERR1102228	SAMEA3639427	2010	Australia	Food	MDU-PHL
DMG1500107	PRJEB11543	ERS946575	ERR1102227	SAMEA3639426	2010	Australia	Food	MDU-PHL
DMG1500106	PRJEB11543	ERS946574	ERR1102226	SAMEA3639425	2010	Australia	Food	MDU-PHL
DMG1500105	PRJEB11543	ERS946573	ERR1102225	SAMEA3639424	2010	Australia	Food	MDU-PHL
DMG1500104	PRJEB11543	ERS946572	ERR1102224	SAMEA3639423	2010	Australia	Food	MDU-PHL
DMG1500103	PRJEB11543	ERS946571	ERR1102223	SAMEA3639422	2010	Australia	Human	MDU-PHL
DMG1500102	PRJEB11543	ERS946570	ERR1102222	SAMEA3639421	2010	Australia	Human	MDU-PHL
DMG1500101	PRJEB11543	ERS946569	ERR1102221	SAMEA3639420	2008	Australia	Food	MDU-PHL
DMG1500100	PRJEB11543	ERS946568	ERR1102220	SAMEA3639419	2008	Australia	Food	MDU-PHL
DMG1500099	PRJEB11543	ERS946567	ERR1102219	SAMEA3639418	2008	Australia	Food	MDU-PHL
DMG1500098	PRJEB11543	ERS946566	ERR1102218	SAMEA3639417	2007	Australia	Food	MDU-PHL
DMG1500097	PRJEB11543	ERS946565	ERR1102217	SAMEA3639416	2005	Australia	Food	MDU-PHL
DMG1500096	PRJEB11543	ERS946564	ERR1102216	SAMEA3639415	2005	Australia	Food	MDU-PHL
DMG1500095	PRJEB11543	ERS946563	ERR1102215	SAMEA3639414	2010	Australia	Food	MDU-PHL
DMG1500094	PRJEB11543	ERS946562	ERR1102214	SAMEA3639413	2010	Australia	Food	MDU-PHL
DMG1500093	PRJEB11543	ERS946561	ERR1102213	SAMEA3639412	2010	Australia	Food	MDU-PHL
DMG1500092	PRJEB11543	ERS946560	ERR1102212	SAMEA3639411	2010	Australia	Food	MDU-PHL
DMG1500091	PRJEB11543	ERS946559	ERR1102211	SAMEA3639410	2010	Australia	Food	MDU-PHL
DMG1500090	PRJEB11543	ERS946558	ERR1102210	SAMEA3639409	2010	Australia	Human	MDU-PHL
DMG1500089	PRJEB11543	ERS946557	ERR1102209	SAMEA3639408	2010	Australia	Human	MDU-PHL
DMG1500088	PRJEB11543	ERS946556	ERR1102208	SAMEA3639407	2010	Australia	Human	MDU-PHL
DMG1500087	PRJEB11543	ERS946555	ERR1102207	SAMEA3639406	2010	Australia	Human	MDU-PHL
DMG1500086	PRJEB11543	ERS946554	ERR1102206	SAMEA3639405	2010	Australia	Human	MDU-PHL
DMG1500085	PRJEB11543	ERS946553	ERR1102205	SAMEA3639404	2010	Australia	Human	MDU-PHL
DMG1500084	PRJEB11543	ERS946552	ERR1102204	SAMEA3639403	2010	Australia	Human	MDU-PHL
DMG1500083	PRJEB11543	ERS946551	ERR1102203	SAMEA3639402	2010	Australia	Food	MDU-PHL
DMG1500082	PRJEB11543	ERS946550	ERR1102202	SAMEA3639401	2010	Australia	Human	MDU-PHL
DMG1500081	PRJEB11543	ERS946549	ERR1102201	SAMEA3639400	2010	Australia	Human	MDU-PHL
DMG1500080	PRJEB11543	ERS946548	ERR1102200	SAMEA3639399	2009	Australia	Human	MDU-PHL
DMG1500079	PRJEB11543	ERS946547	ERR1102199	SAMEA3639398	2009	Australia	Human	MDU-PHL
DMG1500078	PRJEB11543	ERS946546	ERR1102198	SAMEA3639397	2009	Australia	Human	MDU-PHL
DMG1500077	PRJEB11543	ERS946545	ERR1102197	SAMEA3639396	2009	Australia	Food	MDU-PHL
DMG1500076	PRJEB11543	ERS946544	ERR1102196	SAMEA3639395	2009	Australia	unknown	MDU-PHL
DMG1500075	PRJEB11543	ERS946543	ERR1102195	SAMEA3639394	2009	Australia	unknown	MDU-PHL
DMG1500074	PRJEB11543	ERS946542	ERR1102194	SAMEA3639393	2009	Australia	unknown	MDU-PHL
DMG1500073	PRJEB11543	ERS946541	ERR1102193	SAMEA3639392	2009	Australia	unknown	MDU-PHL
DMG1500072	PRJEB11543	ERS946540	ERR1102192	SAMEA3639391	2009	Australia	unknown	MDU-PHL
DMG1500071	PRJEB11543	ERS946539	ERR1102191	SAMEA3639390	2009	Australia	unknown	MDU-PHL
DMG1500070	PRJEB11543	ERS946538	ERR1102190	SAMEA3639389	2009	Australia	unknown	MDU-PHL
DMG1500069	PRJEB11543	ERS946537	ERR1102189	SAMEA3639388	2009	Australia	unknown	MDU-PHL
DMG1500068	PRJEB11543	ERS946536	ERR1102188	SAMEA3639387	2009	Australia	Human	MDU-PHL
DMG1500067	PRJEB11543	ERS946535	ERR1102187	SAMEA3639386	2009	Australia	Human	MDU-PHL
DMG1500066	PRJEB11543	ERS946534	ERR1102186	SAMEA3639385	2009	Australia	Human	MDU-PHL
DMG1500065	PRJEB11543	ERS946533	ERR1102185	SAMEA3639384	2009	Australia	Human	MDU-PHL
DMG1500064	PRJEB11543	ERS946532	ERR1102184	SAMEA3639383	2009	Australia	Human	MDU-PHL
DMG1500063	PRJEB11543	ERS946531	ERR1102183	SAMEA3639382	2009	Australia	Human	MDU-PHL
DMG1500062	PRJEB11543	ERS946530	ERR1102182	SAMEA3639381	2009	Australia	Human	MDU-PHL
DMG1500061	PRJEB11543	ERS946529	ERR1102181	SAMEA3639380	2009	Australia	Human	MDU-PHL
DMG1500060	PRJEB11543	ERS946528	ERR1102180	SAMEA3639379	2009	Australia	Food	MDU-PHL
DMG1500059	PRJEB11543	ERS946527	ERR1102179	SAMEA3639378	2009	Australia	Human	MDU-PHL
DMG1500058	PRJEB11543	ERS946526	ERR1102178	SAMEA3639377	2009	Australia	Human	MDU-PHL
DMG1500057	PRJEB11543	ERS946525	ERR1102177	SAMEA3639376	2009	Australia	Human	MDU-PHL
DMG1500056	PRJEB11543	ERS946524	ERR1102176	SAMEA3639375	2009	Australia	Human	MDU-PHL
DMG1500055	PRJEB11543	ERS946523	ERR1102175	SAMEA3639374	2009	Australia	Human	MDU-PHL
DMG1500054	PRJEB11543	ERS946522	ERR1102174	SAMEA3639373	2009	Australia	Human	MDU-PHL
DMG1500053	PRJEB11543	ERS946521	ERR1102173	SAMEA3639372	2008	Australia	Human	MDU-PHL
DMG1500052	PRJEB11543	ERS946520	ERR1102172	SAMEA3639371	2008	Australia	Human	MDU-PHL
DMG1500051	PRJEB11543	ERS946519	ERR1102171	SAMEA3639370	2008	Australia	Human	MDU-PHL
DMG1500050	PRJEB11543	ERS946518	ERR1102170	SAMEA3639369	2007	Australia	unknown	MDU-PHL
DMG1500049	PRJEB11543	ERS946517	ERR1102169	SAMEA3639368	2006	Australia	Human	MDU-PHL
DMG1500048	PRJEB11543	ERS946516	ERR1102168	SAMEA3639367	2006	Australia	Food	MDU-PHL
DMG1500047	PRJEB11543	ERS946515	ERR1102167	SAMEA3639366	2005	Australia	unknown	MDU-PHL
DMG1500046	PRJEB11543	ERS946514	ERR1102166	SAMEA3639365	2005	Australia	Human	MDU-PHL
DMG1500045	PRJEB11543	ERS946513	ERR1102165	SAMEA3639364	2004	Australia	Human	MDU-PHL
DMG1500044	PRJEB11543	ERS946512	ERR1102164	SAMEA3639363	2003	Australia	Human	MDU-PHL
DMG1500043	PRJEB11543	ERS946511	ERR1102163	SAMEA3639362	2002	Australia	Human	MDU-PHL
DMG1500042	PRJEB11543	ERS946510	ERR1102162	SAMEA3639361	2002	Australia	Human	MDU-PHL
DMG1500041	PRJEB11543	ERS946509	ERR1102161	SAMEA3639360	2002	Australia	Food	MDU-PHL
DMG1500040	PRJEB11543	ERS946508	ERR1102160	SAMEA3639359	2002	Australia	Human	MDU-PHL
DMG1500039	PRJEB11543	ERS946507	ERR1102159	SAMEA3639358	2002	Australia	Human	MDU-PHL
DMG1500038	PRJEB11543	ERS946506	ERR1102158	SAMEA3639357	2001	Australia	Human	MDU-PHL
DMG1500037	PRJEB11543	ERS946505	ERR1102157	SAMEA3639356	2000	Australia	Human	MDU-PHL
DMG1500036	PRJEB11543	ERS946504	ERR1102156	SAMEA3639355	2000	Australia	Food	MDU-PHL
DMG1500035	PRJEB11543	ERS946503	ERR1102155	SAMEA3639354	2000	Australia	Food	MDU-PHL
DMG1500034	PRJEB11543	ERS946502	ERR1102154	SAMEA3639353	1999	Australia	Human	MDU-PHL
DMG1500033	PRJEB11543	ERS946501	ERR1102153	SAMEA3639352	1999	Australia	Human	MDU-PHL
DMG1500032	PRJEB11543	ERS946500	ERR1102152	SAMEA3639351	1999	Australia	Environ	MDU-PHL
DMG1500031	PRJEB11543	ERS946499	ERR1102151	SAMEA3639350	1999	Australia	Environ	MDU-PHL
DMG1500030	PRJEB11543	ERS946498	ERR1102150	SAMEA3639349	1999	Australia	Food	MDU-PHL
DMG1500029	PRJEB11543	ERS946497	ERR1102149	SAMEA3639348	1999	Australia	Food	MDU-PHL
DMG1500028	PRJEB11543	ERS946496	ERR1102148	SAMEA3639347	1998	Australia	Food	MDU-PHL
DMG1500027	PRJEB11543	ERS946495	ERR1102147	SAMEA3639346	1998	Australia	Human	MDU-PHL
DMG1500026	PRJEB11543	ERS946494	ERR1102146	SAMEA3639345	1998	Australia	Food	MDU-PHL
DMG1500025	PRJEB11543	ERS946493	ERR1102145	SAMEA3639344	1998	Australia	Human	MDU-PHL
DMG1500024	PRJEB11543	ERS946492	ERR1102144	SAMEA3639343	1998	Australia	Food	MDU-PHL
DMG1500023	PRJEB11543	ERS946491	ERR1102143	SAMEA3639342	1998	Australia	Food	MDU-PHL
DMG1500022	PRJEB11543	ERS946490	ERR1102142	SAMEA3639341	1998	Australia	Food	MDU-PHL
DMG1500021	PRJEB11543	ERS946489	ERR1102141	SAMEA3639340	1998	Australia	Food	MDU-PHL
DMG1500020	PRJEB11543	ERS946488	ERR1102140	SAMEA3639339	1998	Australia	Food	MDU-PHL
DMG1500019	PRJEB11543	ERS946487	ERR1102139	SAMEA3639338	1998	Australia	Food	MDU-PHL
DMG1500018	PRJEB11543	ERS946486	ERR1102138	SAMEA3639337	1998	Australia	Food	MDU-PHL
DMG1500017	PRJEB11543	ERS946485	ERR1102137	SAMEA3639336	1998	Australia	Human	MDU-PHL
DMG1500016	PRJEB11543	ERS946484	ERR1102136	SAMEA3639335	1997	Australia	Food	MDU-PHL
DMG1500015	PRJEB11543	ERS946483	ERR1102135	SAMEA3639334	1996	Australia	Food	MDU-PHL
DMG1500014	PRJEB11543	ERS946482	ERR1102134	SAMEA3639333	1996	Australia	Food	MDU-PHL
DMG1500013	PRJEB11543	ERS946481	ERR1102133	SAMEA3639332	1996	Australia	Food	MDU-PHL
DMG1500012	PRJEB11543	ERS946480	ERR1102132	SAMEA3639331	1996	Australia	Food	MDU-PHL
DMG1500011	PRJEB11543	ERS946479	ERR1102131	SAMEA3639330	1995	Australia	Human	MDU-PHL
DMG1500010	PRJEB11543	ERS946478	ERR1102130	SAMEA3639329	1995	Australia	Food	MDU-PHL
DMG1500009	PRJEB11543	ERS946477	ERR1102129	SAMEA3639328	1995	Australia	Food	MDU-PHL
DMG1500008	PRJEB11543	ERS946476	ERR1102128	SAMEA3639327	1995	Australia	Food	MDU-PHL
DMG1500007	PRJEB11543	ERS946475	ERR1102127	SAMEA3639326	1995	Australia	Food	MDU-PHL
DMG1500006	PRJEB11543	ERS946474	ERR1102126	SAMEA3639325	1995	Australia	Food	MDU-PHL
DMG1500005	PRJEB11543	ERS946473	ERR1102125	SAMEA3639324	1995	Australia	Food	MDU-PHL
DMG1500004	PRJEB11543	ERS946472	ERR1102124	SAMEA3639323	1995	Australia	Human	MDU-PHL
DMG1500003	PRJEB11543	ERS946471	ERR1102123	SAMEA3639322	1995	Australia	Human	MDU-PHL
DMG1500002	PRJEB11543	ERS946470	ERR1102122	SAMEA3639321	1995	Australia	Food	MDU-PHL
DMG1500001	PRJEB11543	ERS946469	ERR1102121	SAMEA3639320	1995	Australia	Food	MDU-PHL

## Sheet: Sequencing
DATASET S1: Isolate Information
Sample ID	Sequencer	Reads	Yield	GeeCee	MinLen	AvgLen	MaxLen	ModeLen	Phred	AvgQual	Depth	Assembly	Assembler	Contigs	bp	ok	Ns	gaps	min	avg	max	N50
DMG1500520	Illumina NextSeq 500	2135582	315254018	39.2	35	147	151	151	33	33.4	106x	DMG1500520	Velvet	106	2919377	2919377	0	0	201	27541	224249	112510
DMG1500519	Illumina NextSeq 500	2038930	301179525	39.3	33	147	151	151	33	33.5	102x	DMG1500519	Velvet	114	2919790	2919790	0	0	204	25612	236285	105621
DMG1500518	Illumina NextSeq 500	2414270	353128241	39.2	27	146	151	151	33	33.7	119x	DMG1500518	Velvet	94	3109692	3109692	0	0	200	33081	236285	151694
DMG1500517	Illumina NextSeq 500	2403418	345783425	39.2	28	143	151	151	33	33.7	117x	DMG1500517	Velvet	96	2954641	2954641	0	0	205	30777	237488	118253
DMG1500516	Illumina NextSeq 500	2011200	298182067	38.8	31	148	151	151	33	33.3	101x	DMG1500516	Velvet	86	2906754	2906754	0	0	202	33799	474758	113573
DMG1500515	Illumina NextSeq 500	2363728	348081669	38.9	26	147	151	151	33	33.4	118x	DMG1500515	Velvet	101	3030516	3030516	0	0	204	30005	404860	164270
DMG1500514	Illumina NextSeq 500	2199510	323270018	39	33	146	151	151	33	33.4	109x	DMG1500514	Velvet	113	3030318	3030318	0	0	200	26816	366630	112517
DMG1500513	Illumina MiSeq	1412618	259231440	40	34	183	301	301	33	35.8	87x	DMG1500513	Velvet	205	2952017	2952017	0	0	208	14400	113172	37685
DMG1500512	Illumina MiSeq	1531626	308455699	39.5	34	201	301	301	33	35.4	104x	DMG1500512	SPAdes	29	3016836	3016444	392	0	132	104028	957704	270872
DMG1500511	Illumina MiSeq	1550966	296972404	39.6	35	191	301	301	33	35.6	100x	DMG1500511	SPAdes	47	2984329	2983937	392	0	128	63496	262833	164669
DMG1500510	Illumina MiSeq	1402422	275742337	40.2	35	196	301	301	33	35.7	93x	DMG1500510	SPAdes	70	3038051	3037659	392	0	128	43400	262001	111837
DMG1500509	Illumina MiSeq	1443366	278642560	39.9	35	193	301	301	33	35.8	94x	DMG1500509	SPAdes	89	3038073	3037681	392	0	128	34135	200804	83257
DMG1500508	Illumina MiSeq	1449692	281895347	40.1	35	194	301	301	33	35.6	95x	DMG1500508	Velvet	147	2943663	2943663	0	0	201	20024	163159	54819
DMG1500507	Illumina MiSeq	1314898	209427727	39.5	35	159	301	301	33	35.8	71x	DMG1500507	Velvet	252	3025803	3025803	0	0	202	12007	121892	27533
DMG1500506	Illumina MiSeq	1456436	242186925	39.9	34	166	301	301	33	35.9	82x	DMG1500506	Velvet	216	3004317	3004317	0	0	203	13908	153355	32718
DMG1500505	Illumina MiSeq	1514166	272888526	40	35	180	301	301	33	35.5	92x	DMG1500505	Velvet	157	2982996	2982996	0	0	204	18999	146834	57842
DMG1500504	Illumina MiSeq	1605122	332678547	40.1	35	207	301	301	33	35.4	112x	DMG1500504	Velvet	135	3011684	3011684	0	0	203	22308	224969	89547
DMG1500503	Illumina MiSeq	1418082	247225902	40.2	35	174	301	301	33	36	83x	DMG1500503	Velvet	152	2957789	2957789	0	0	201	19459	181771	58361
DMG1500502	Illumina MiSeq	1526470	381544121	39.1	35	249	301	301	33	33.8	129x	DMG1500502	Velvet	211	3043903	3043903	0	0	201	14426	499182	313191
DMG1500501	Illumina MiSeq	1561570	383167895	39.2	35	245	301	301	33	34.2	130x	DMG1500501	Velvet	185	3081955	3081955	0	0	203	16659	499183	193343
DMG1500500	Illumina MiSeq	1394782	348156989	39.4	35	249	301	301	33	33.6	118x	DMG1500500	Velvet	150	3027239	3027239	0	0	202	20181	236614	119486
DMG1500499	Illumina MiSeq	1390066	320674956	39.5	35	230	301	301	33	34.5	108x	DMG1500499	Velvet	98	2993772	2993772	0	0	203	30548	474748	135711
DMG1500498	Illumina MiSeq	1479922	344084551	38.9	35	232	301	301	33	34	116x	DMG1500498	Velvet	82	2900876	2900876	0	0	200	35376	361883	286449
DMG1500497	Illumina MiSeq	1436854	315793678	39.2	35	219	301	301	33	34.6	107x	DMG1500497	Velvet	136	3023961	3023961	0	0	203	22235	313191	147687
DMG1500496	Illumina MiSeq	1502802	344029570	39.4	35	228	301	301	33	34.7	116x	DMG1500496	Velvet	114	2899720	2899720	0	0	205	25436	381826	184349
DMG1500495	Illumina MiSeq	1104072	293477318	39.8	35	265	301	300	33	34	99x	DMG1500495	Velvet	70	2859618	2859618	0	0	213	40851	481201	240032
DMG1500494	Illumina MiSeq	1265904	320430569	39.5	35	253	301	300	33	34.3	108x	DMG1500494	Velvet	114	2987073	2987073	0	0	203	26202	476218	226068
DMG1500493	Illumina MiSeq	1250002	312314855	39.3	35	249	301	300	33	34.6	105x	DMG1500493	Velvet	80	3102635	3102635	0	0	201	38782	424211	268770
DMG1500492	Illumina MiSeq	965060	251855098	39.1	35	260	301	300	33	33.2	85x	DMG1500492	Velvet	116	2987990	2987990	0	0	200	25758	354414	180209
DMG1500491	Illumina MiSeq	1411818	365263058	38.5	33	258	301	301	33	34.3	123x	DMG1500491	Velvet	104	2987138	2987138	0	0	204	28722	442991	180209
DMG1500490	Illumina MiSeq	1172900	276255944	39.9	35	235	301	300	33	34.7	93x	DMG1500490	Velvet	127	3029617	3029617	0	0	201	23855	302830	98913
DMG1500489	Illumina MiSeq	1054474	280079358	39.3	35	265	301	300	33	34	95x	DMG1500489	Velvet	83	3062850	3062850	0	0	202	36901	424211	191074
DMG1500488	Illumina MiSeq	1180710	300956300	39.4	35	254	301	300	33	34.4	102x	DMG1500488	Velvet	114	2982354	2982354	0	0	203	26161	476188	236572
DMG1500487	Illumina MiSeq	1452598	368646105	39.5	35	253	301	301	33	35.4	125x	DMG1500487	Velvet	125	3015184	3015184	0	0	202	24121	476219	180209
DMG1500486	Illumina MiSeq	1363220	337243366	39.7	35	247	301	301	33	35.7	114x	DMG1500486	Velvet	104	3033840	3033840	0	0	204	29171	437127	164357
DMG1500485	Illumina MiSeq	1140398	281276581	39.6	35	246	301	301	33	35.5	95x	DMG1500485	Velvet	92	2994768	2994768	0	0	200	32551	424211	259394
DMG1500484	Illumina MiSeq	1203966	301556514	39.3	35	250	301	301	33	35.8	102x	DMG1500484	Velvet	71	2943259	2943259	0	0	204	41454	431166	215290
DMG1500483	Illumina MiSeq	919836	228247582	39.5	22	248	301	301	33	35.6	77x	DMG1500483	Velvet	110	2911696	2911696	0	0	201	26469	267523	113165
DMG1500482	Illumina MiSeq	1375688	355801958	39.2	35	258	301	300	33	34	120x	DMG1500482	Velvet	120	3025698	3025698	0	0	200	25214	430937	159331
DMG1500481	Illumina MiSeq	1172334	297560361	39.3	35	253	301	300	33	34.5	100x	DMG1500481	Velvet	87	2955285	2955285	0	0	200	33968	474748	178012
DMG1500480	Illumina MiSeq	1021322	273064159	39	35	267	301	300	33	34	92x	DMG1500480	Velvet	71	2974984	2974984	0	0	200	41901	340765	184893
DMG1500479	Illumina MiSeq	1171634	303170218	39.3	35	258	301	300	33	34.2	102x	DMG1500479	Velvet	116	2999333	2999333	0	0	202	25856	297309	138175
DMG1500478	Illumina MiSeq	1168596	303695921	39.2	32	259	301	300	33	33.6	103x	DMG1500478	Velvet	121	2959164	2959164	0	0	201	24455	357227	159706
DMG1500477	Illumina MiSeq	1192658	303720591	39.3	35	254	301	300	33	34.1	103x	DMG1500477	Velvet	107	2960973	2960973	0	0	203	27672	474758	149595
DMG1500476	Illumina MiSeq	1228992	299468406	39	35	243	301	300	33	34.4	101x	DMG1500476	Velvet	97	2960086	2960086	0	0	201	30516	453350	149595
DMG1500475	Illumina MiSeq	901610	213839807	38.8	35	237	301	300	33	34.6	72x	DMG1500475	Velvet	64	2971216	2971216	0	0	202	46425	435656	215080
DMG1500474	Illumina MiSeq	898052	236529493	39.3	35	263	301	301	33	34.6	80x	DMG1500474	Velvet	88	2968626	2968626	0	0	201	33734	330647	111968
DMG1500473	Illumina MiSeq	978492	258927181	39.2	35	264	301	301	33	35	87x	DMG1500473	Velvet	76	2894865	2894865	0	0	205	38090	301351	163390
DMG1500472	Illumina MiSeq	1223510	311104136	39.5	35	254	301	301	33	35.3	105x	DMG1500472	Velvet	92	2975774	2975774	0	0	200	32345	382278	199972
DMG1500471	Illumina MiSeq	1199942	303332680	39.1	35	252	301	301	33	35.1	102x	DMG1500471	Velvet	69	2971486	2971486	0	0	202	43065	435656	219770
DMG1500470	Illumina MiSeq	1367964	337884511	39.2	35	246	301	301	33	35.1	114x	DMG1500470	Velvet	78	2972346	2972346	0	0	202	38107	344220	213791
DMG1500469	Illumina MiSeq	1264352	320358666	39	35	253	301	301	33	35	108x	DMG1500469	Velvet	107	2989110	2989110	0	0	205	27935	304545	119594
DMG1500468	Illumina MiSeq	1557422	366643466	39.6	34	235	301	301	33	34.7	124x	DMG1500468	Velvet	105	2976978	2976978	0	0	200	28352	371508	176085
DMG1500467	Illumina MiSeq	4043378	925386396	39.4	35	228	301	301	33	34.6	314x	DMG1500467	SPAdes	44	2984998	2984607	391	0	128	67840	650481	438062
DMG1500466	Illumina MiSeq	1314318	306902156	39.8	35	233	301	301	33	34.7	104x	DMG1500466	Velvet	109	2977319	2977319	0	0	201	27314	408920	111628
DMG1500465	Illumina MiSeq	986962	250055059	38.9	35	253	301	301	33	33.7	84x	DMG1500465	Velvet	92	2917645	2917645	0	0	203	31713	418293	178009
DMG1500464	Illumina MiSeq	1577406	384606062	39.5	35	243	301	301	33	34.2	130x	DMG1500464	Velvet	181	3003945	3003945	0	0	200	16596	319791	101043
DMG1500463	Illumina MiSeq	1444458	355695559	39.2	35	246	301	301	33	34	120x	DMG1500463	Velvet	233	2997566	2997566	0	0	200	12865	541198	202354
DMG1500462	Illumina MiSeq	1292390	312598705	39.5	35	241	301	301	33	34.7	106x	DMG1500462	Velvet	96	2953766	2953766	0	0	200	30768	548668	139297
DMG1500461	Illumina MiSeq	1346780	309122128	39.9	35	229	301	301	33	34.6	104x	DMG1500461	Velvet	148	2987366	2987366	0	0	202	20184	393324	108486
DMG1500460	Illumina MiSeq	1459702	335137358	39.5	35	229	301	301	33	34.7	113x	DMG1500460	Velvet	216	3086565	3086565	0	0	202	14289	292961	106558
DMG1500459	Illumina MiSeq	1438686	293866822	39.7	35	204	301	301	33	35.3	99x	DMG1500459	Velvet	148	2917764	2917764	0	0	202	19714	171548	69876
DMG1500458	Illumina MiSeq	1398512	318862015	40.2	35	228	301	301	33	34.2	108x	DMG1500458	Velvet	174	3064291	3064291	0	0	201	17610	266355	99713
DMG1500457	Illumina MiSeq	1976482	491506268	39.4	35	248	301	301	33	34.8	166x	DMG1500457	Velvet	199	2921627	2921627	0	0	201	14681	211381	75886
DMG1500456	Illumina MiSeq	1796606	434743436	39.2	34	241	301	301	33	34.9	147x	DMG1500456	Velvet	122	2909226	2909226	0	0	200	23846	310471	126870
DMG1500455	Illumina MiSeq	1707278	435930309	39.4	34	255	301	301	33	34.6	147x	DMG1500455	Velvet	137	2982798	2982798	0	0	201	21772	259748	105463
DMG1500454	Illumina MiSeq	1792796	426897591	39.3	35	238	301	301	33	34.5	144x	DMG1500454	Velvet	193	2969775	2969775	0	0	200	15387	305576	91064
DMG1500453	Illumina MiSeq	1556098	382576355	39.3	34	245	301	301	33	34.6	129x	DMG1500453	Velvet	170	2996085	2996085	0	0	200	17624	437887	157457
DMG1500452	Illumina MiSeq	1600896	380471217	39.2	35	237	301	301	33	35.1	129x	DMG1500452	Velvet	198	2965631	2965631	0	0	200	14977	254758	66792
DMG1500451	Illumina MiSeq	1224342	293141734	38.9	35	239	301	301	33	35.1	99x	DMG1500451	Velvet	143	2962259	2962259	0	0	203	20715	333984	109866
DMG1500450	Illumina MiSeq	1562158	384566952	39.7	35	246	301	301	33	34.9	130x	DMG1500450	Velvet	170	3110217	3110217	0	0	202	18295	476189	145650
DMG1500449	Illumina MiSeq	1846642	443085887	39.2	34	239	301	301	33	35	150x	DMG1500449	Velvet	170	2991733	2991733	0	0	201	17598	241510	110037
DMG1500448	Illumina MiSeq	1707956	425766969	39.4	35	249	301	301	33	35	144x	DMG1500448	Velvet	214	2967808	2967808	0	0	201	13868	377196	97829
DMG1500447	Illumina MiSeq	1458058	364625110	40.2	35	250	301	301	33	33.8	123x	DMG1500447	Velvet	169	2999366	2999366	0	0	200	17747	373786	80958
DMG1500446	Illumina MiSeq	1265294	310089930	39	35	245	301	301	33	34.1	105x	DMG1500446	Velvet	188	3066627	3066627	0	0	200	16311	285293	72209
DMG1500445	Illumina MiSeq	1704480	409611335	39.5	35	240	301	301	33	35	139x	DMG1500445	Velvet	130	2883218	2883218	0	0	203	22178	399785	150612
DMG1500444	Illumina MiSeq	1799034	482305361	38.8	35	268	301	301	33	34.6	163x	DMG1500444	Velvet	165	3117434	3117434	0	0	201	18893	344415	119249
DMG1500443	Illumina MiSeq	1256892	330627238	38.9	34	263	301	301	33	33.4	112x	DMG1500443	Velvet	194	2990262	2990262	0	0	200	15413	263644	153536
DMG1500442	Illumina MiSeq	1803682	477781058	39	35	264	301	301	33	34.5	162x	DMG1500442	Velvet	157	2922496	2922496	0	0	200	18614	392544	164418
DMG1500441	Illumina MiSeq	1483626	368926027	39.2	35	248	301	301	33	34.9	125x	DMG1500441	Velvet	138	3039923	3039923	0	0	204	22028	316542	153379
DMG1500440	Illumina MiSeq	1220352	289755725	39.2	35	237	301	301	33	35	98x	DMG1500440	Velvet	120	3036288	3036288	0	0	204	25302	476260	184345
DMG1500439	Illumina MiSeq	1560314	414891487	39	35	265	301	301	33	34.1	140x	DMG1500439	Velvet	128	2927698	2927698	0	0	201	22872	475035	171149
DMG1500438	Illumina MiSeq	1504050	392861576	38.4	20	261	301	301	33	34.4	133x	DMG1500438	Velvet	119	2968405	2968405	0	0	200	24944	428069	129843
DMG1500437	Illumina MiSeq	1582376	412737484	38.5	20	260	301	301	33	34.7	140x	DMG1500437	Velvet	138	2971576	2971576	0	0	200	21533	428069	118381
DMG1500436	Illumina MiSeq	897450	240725897	38.4	20	268	301	301	33	34.5	81x	DMG1500436	Velvet	85	2953596	2953596	0	0	200	34748	474748	178012
DMG1500435	Illumina MiSeq	860828	238722011	38.7	20	277	301	301	33	33.9	81x	DMG1500435	Velvet	158	3066018	3066018	0	0	201	19405	474748	178012
DMG1500434	Illumina MiSeq	1219212	334305490	38.9	20	274	301	301	33	34.3	113x	DMG1500434	Velvet	89	2915453	2915453	0	0	200	32757	746888	164734
DMG1500433	Illumina MiSeq	1858582	501887285	39.1	20	270	301	301	33	34.3	170x	DMG1500433	Velvet	176	2896814	2896814	0	0	203	16459	191234	97963
DMG1500432	Illumina MiSeq	1838096	477660403	38.9	20	259	301	301	33	34.8	162x	DMG1500432	Velvet	156	3038370	3038370	0	0	208	19476	474757	173988
DMG1500431	Illumina MiSeq	1301712	347156733	38.9	20	266	301	301	33	33.6	117x	DMG1500431	Velvet	88	2956100	2956100	0	0	201	33592	495847	164775
DMG1500430	Illumina MiSeq	1668576	447689162	39	20	268	301	301	33	34.6	151x	DMG1500430	Velvet	117	2953145	2953145	0	0	200	25240	542342	175201
DMG1500429	Illumina MiSeq	1055932	295699295	39.2	19	280	301	301	33	34.2	100x	DMG1500429	Velvet	149	3009872	3009872	0	0	200	20200	356902	180209
DMG1500428	Illumina MiSeq	1650522	415186461	39	35	251	301	301	33	33.8	140x	DMG1500428	Velvet	136	2964118	2964118	0	0	201	21794	254757	136533
DMG1500427	Illumina MiSeq	2113040	518807772	38.9	35	245	301	301	33	35.1	176x	DMG1500427	Velvet	153	3019731	3019731	0	0	202	19736	476188	164357
DMG1500426	Illumina MiSeq	1387396	351533383	39.1	35	253	301	301	33	34.8	119x	DMG1500426	SPAdes	34	3075881	3075489	392	0	128	90467	595044	454423
DMG1500425	Illumina MiSeq	1344024	321849845	40.2	35	239	301	301	33	34.3	109x	DMG1500425	Velvet	176	3038950	3038950	0	0	201	17266	236568	101835
DMG1500424	Illumina MiSeq	1681478	426804451	39.4	35	253	301	301	33	34.8	144x	DMG1500424	Velvet	156	3041738	3041738	0	0	201	19498	280535	118644
DMG1500423	Illumina MiSeq	2606066	514232749	39	50	197	301	301	33	34.8	174x	DMG1500423	Velvet	96	2883459	2883459	0	0	201	30036	880117	236632
DMG1500422	Illumina MiSeq	1682454	329301350	39.1	50	195	301	301	33	35	111x	DMG1500422	Velvet	43	2918855	2918825	30	0	207	67880	1206183	356950
DMG1500421	Illumina MiSeq	1589060	411421841	39.3	50	258	301	301	33	33.6	139x	DMG1500421	Velvet	78	2916228	2916228	0	0	203	37387	413521	178010
DMG1500420	Illumina MiSeq	1808486	320596170	39.6	50	177	301	301	33	33.9	108x	DMG1500420	Velvet	154	2904749	2904749	0	0	200	18862	165974	66192
DMG1500419	Illumina MiSeq	2166118	580813238	39.2	50	268	301	301	33	34.3	197x	DMG1500419	Velvet	73	3026707	3026707	0	0	209	41461	435643	259906
DMG1500418	Illumina MiSeq	2342418	594817996	39.2	50	253	301	301	33	34.5	201x	DMG1500418	Velvet	77	3005453	3005453	0	0	202	39031	475786	208376
DMG1500417	Illumina MiSeq	2346466	607301427	39.1	50	258	301	301	33	34.4	206x	DMG1500417	Velvet	65	3007860	3007860	0	0	204	46274	490595	337913
DMG1500416	Illumina MiSeq	1407386	268562439	39.6	50	190	301	301	33	33.6	91x	DMG1500416	Velvet	151	2896994	2896994	0	0	201	19185	142162	56441
DMG1500415	Illumina MiSeq	1438836	253981456	39.5	50	176	301	301	33	34.6	86x	DMG1500415	Velvet	136	2916901	2916891	10	0	207	21447	164208	82580
DMG1500414	Illumina MiSeq	814524	165565855	39.3	50	203	301	301	33	33.8	56x	DMG1500414	A5-miseq	41	2924310	2924309	1	0	649	71324	255684	123992
DMG1500413	Illumina MiSeq	1685646	334968116	39.6	50	198	301	301	33	34.4	113x	DMG1500413	Velvet	139	3065794	3065794	0	0	211	22056	236590	76692
DMG1500412	Illumina MiSeq	1760578	317249278	40	50	180	301	301	33	34.8	107x	DMG1500412	Velvet	135	2900708	2900708	0	0	202	21486	176064	68300
DMG1500411	Illumina MiSeq	1547680	288758997	39.6	50	186	301	301	33	34.5	97x	DMG1500411	Velvet	145	2964332	2964322	10	0	201	20443	164862	55512
DMG1500410	Illumina MiSeq	1888618	347959002	39.3	50	184	301	301	33	34.4	118x	DMG1500410	Velvet	84	3067970	3067960	10	0	208	36523	354913	105167
DMG1500409	Illumina MiSeq	1610066	284576360	39.7	50	176	301	301	33	34	96x	DMG1500409	Velvet	197	3047663	3047663	0	0	201	15470	112984	38487
DMG1500408	Illumina MiSeq	1250976	264179395	39.5	50	211	301	301	33	34.1	89x	DMG1500408	Velvet	132	2952068	2952068	0	0	202	22364	237980	58061
DMG1500407	Illumina MiSeq	1110668	243695481	39.5	50	219	301	301	33	34.1	82x	DMG1500407	Velvet	156	2988753	2988653	100	0	202	19158	145142	57440
DMG1500406	Illumina MiSeq	858804	195331192	39.5	50	227	301	301	33	34	66x	DMG1500406	Velvet	145	2902493	2902483	10	0	210	20017	140260	62501
DMG1500405	Illumina MiSeq	1173966	228335083	39.1	50	194	301	301	33	34.3	77x	DMG1500405	Velvet	77	2914227	2914207	20	0	207	37847	425976	135953
DMG1500404	Illumina MiSeq	1668732	297700904	39.3	50	178	301	301	33	34.6	101x	DMG1500404	Velvet	115	2988409	2988409	0	0	201	25986	269671	107972
DMG1500403	Illumina MiSeq	1649322	286866946	39.2	50	173	301	301	33	34.7	97x	DMG1500403	A5-miseq	17	2921880	2921880	0	0	664	171875	1097585	296383
DMG1500402	Illumina MiSeq	1801810	282996363	39.1	50	157	301	301	33	34.9	96x	DMG1500402	Velvet	97	3073420	3073410	10	0	200	31684	418074	146415
DMG1500401	Illumina MiSeq	1536056	258755705	39.4	50	168	301	301	33	33.9	87x	DMG1500401	Velvet	108	2932519	2932519	0	0	202	27152	221545	60513
DMG1500400	Illumina MiSeq	1260096	228979254	39.3	50	181	301	301	33	34.5	77x	DMG1500400	Velvet	108	3001921	3001911	10	0	207	27795	253615	81797
DMG1500399	Illumina MiSeq	1526864	261987092	39.4	50	171	301	301	33	35	88x	DMG1500399	Velvet	130	3001031	3000991	40	0	201	23084	176285	77797
DMG1500398	Illumina MiSeq	1189148	219129626	39.5	50	184	301	301	33	34.2	74x	DMG1500398	Velvet	111	2904858	2904762	96	0	203	26169	169882	73658
DMG1500397	Illumina MiSeq	1265608	285437540	39	50	225	301	301	33	34.4	96x	DMG1500397	Velvet	51	2962005	2961978	27	0	214	58078	320933	173712
DMG1500396	Illumina MiSeq	1379260	322677895	39.6	50	233	301	301	33	34.2	109x	DMG1500396	Velvet	161	2935609	2935609	0	0	200	18233	141735	53517
DMG1500395	Illumina MiSeq	1728186	335028940	39.6	50	193	301	301	33	34.7	113x	DMG1500395	Velvet	135	2938216	2938216	0	0	202	21764	181191	59391
DMG1500394	Illumina MiSeq	1487860	327742648	39.7	50	220	301	301	33	34.3	111x	DMG1500394	Velvet	132	2948527	2948527	0	0	202	22337	315303	88869
DMG1500393	Illumina MiSeq	1355850	274506026	39.9	50	202	301	301	33	33.9	93x	DMG1500393	Velvet	233	2888161	2888161	0	0	208	12395	125957	27894
DMG1500392	Illumina MiSeq	1263940	275748524	39.4	50	218	301	301	33	34.5	93x	DMG1500392	Velvet	153	2985901	2985851	50	0	207	19515	125748	57845
DMG1500391	Illumina MiSeq	1647888	340828092	39.6	50	206	301	301	33	34.7	115x	DMG1500391	Velvet	125	3051155	3051119	36	0	217	24409	316839	94188
DMG1500390	Illumina MiSeq	1224046	270329474	40	50	220	301	301	33	34.4	91x	DMG1500390	SPAdes	96	3059908	3059516	392	0	128	31874	221846	63156
DMG1500389	Illumina MiSeq	1113860	255237720	39.2	50	229	301	301	33	34.1	86x	DMG1500389	Velvet	142	3011359	3011359	0	0	203	21206	234256	88679
DMG1500388	Illumina MiSeq	1394076	299519358	39.9	50	214	301	301	33	34.2	101x	DMG1500388	Velvet	166	2893388	2893388	0	0	200	17430	123070	42440
DMG1500387	Illumina MiSeq	1450068	295638629	39.9	50	203	301	301	33	34.6	100x	DMG1500387	Velvet	175	2898616	2898616	0	0	202	16563	112464	44067
DMG1500386	Illumina MiSeq	1478184	309651216	39.9	50	209	301	301	33	34.5	105x	DMG1500386	Velvet	154	3039925	3039925	0	0	202	19739	248524	68891
DMG1500385	Illumina MiSeq	1228050	279867434	40.2	50	227	301	301	33	33	94x	DMG1500385	SPAdes	183	2901561	2901111	450	0	128	15855	150382	35655
DMG1500384	Illumina MiSeq	1448318	299997530	39.8	50	207	301	301	33	34	101x	DMG1500384	Velvet	221	3014959	3014959	0	0	201	13642	103626	39741
DMG1500383	Illumina MiSeq	1643412	315945728	37.9	50	192	301	301	33	34.3	107x	DMG1500383	Velvet	70	2919423	2919423	0	0	221	41706	496832	299512
DMG1500382	Illumina MiSeq	757068	171333345	38.6	50	226	301	301	33	32.7	58x	DMG1500382	Velvet	81	3006510	3006441	69	0	206	37117	345472	161624
DMG1500381	Illumina MiSeq	547104	122804483	38.2	50	224	301	301	33	32.1	41x	DMG1500381	Velvet	96	2937779	2937689	90	0	210	30601	224803	148339
DMG1500380	Illumina MiSeq	1434322	301566583	38.4	50	210	301	301	33	33.9	102x	DMG1500380	Velvet	38	2949283	2949233	50	0	207	77612	745276	477919
DMG1500379	Illumina MiSeq	718270	155137277	38.6	50	215	301	301	33	33.7	52x	DMG1500379	Velvet	62	3003051	3002991	60	0	201	48436	380385	172072
DMG1500378	Illumina MiSeq	1099804	224657918	38.6	50	204	301	301	33	34.3	76x	DMG1500378	Velvet	76	2899577	2899547	30	0	203	38152	436846	140251
DMG1500377	Illumina MiSeq	680912	161303182	38.7	50	236	301	301	33	33.1	54x	DMG1500377	Velvet	31	2820159	2820040	119	0	234	90972	583311	231420
DMG1500376	Illumina MiSeq	1194506	252580363	38.4	50	211	301	301	33	33.6	85x	DMG1500376	Velvet	127	3062850	3062850	0	0	202	24116	437754	95065
DMG1500375	Illumina MiSeq	977410	219103227	38.6	50	224	301	301	33	33.5	74x	DMG1500375	Velvet	126	3066281	3066281	0	0	205	24335	245792	119201
DMG1500374	Illumina MiSeq	579834	142365846	38.4	50	245	301	301	33	33.5	48x	DMG1500374	Velvet	119	3065259	3065179	80	0	212	25758	298495	114476
DMG1500373	Illumina MiSeq	1108202	240206124	38.1	50	216	301	301	33	33.9	81x	DMG1500373	Velvet	104	3075564	3075544	20	0	204	29572	364159	119778
DMG1500372	Illumina MiSeq	1006122	233781362	38.2	50	232	301	301	33	33.9	79x	DMG1500372	Velvet	109	3073211	3073211	0	0	229	28194	308342	137463
DMG1500371	Illumina MiSeq	981742	196071547	38.4	50	199	301	301	33	33.4	66x	DMG1500371	Velvet	150	3063443	3063443	0	0	202	20422	351214	64027
DMG1500370	Illumina MiSeq	1746676	325646778	38.4	50	186	301	301	33	34.5	110x	DMG1500370	Velvet	221	2927513	2927503	10	0	208	13246	125783	30459
DMG1500369	Illumina MiSeq	1699358	310772932	38.1	50	182	301	301	33	34.4	105x	DMG1500369	Velvet	141	2931563	2931553	10	0	201	20791	153674	70217
DMG1500368	Illumina MiSeq	1831286	330856539	38.4	50	180	301	301	33	34.6	112x	DMG1500368	Velvet	212	2974761	2974761	0	0	208	14031	105431	32981
DMG1500367	Illumina MiSeq	1588308	314357788	38.3	50	197	301	301	33	34.4	106x	DMG1500367	Velvet	121	2912654	2912624	30	0	207	24071	139580	71916
DMG1500366	Illumina MiSeq	1018382	227183723	38.6	50	223	301	301	33	33.4	77x	DMG1500366	Velvet	89	3061880	3061870	10	0	217	34403	236811	84390
DMG1500365	Illumina MiSeq	979534	216727004	38.4	50	221	301	301	33	34.6	73x	DMG1500365	Velvet	171	3099253	3099253	0	0	229	18124	320953	73967
DMG1500364	Illumina MiSeq	1097690	244819012	38.3	50	223	301	301	33	34.5	83x	DMG1500364	Velvet	116	3119123	3119068	55	0	301	26888	267275	114563
DMG1500363	Illumina MiSeq	1320684	259626322	39.5	50	196	301	301	33	33.8	88x	DMG1500363	Velvet	169	2964744	2964734	10	0	202	17542	128748	39638
DMG1500362	Illumina MiSeq	1050394	236200539	39.6	50	224	301	301	33	33.8	80x	DMG1500362	Velvet	150	3050071	3050071	0	0	208	20333	210803	51017
DMG1500361	Illumina MiSeq	1352628	253729996	39.2	50	187	301	301	33	34.7	86x	DMG1500361	Velvet	80	2949236	2949216	20	0	203	36865	640138	155604
DMG1500360	Illumina MiSeq	1466952	276295984	39.8	50	188	301	301	33	34.7	93x	DMG1500360	Velvet	263	3057196	3057196	0	0	201	11624	125728	29896
DMG1500359	Illumina MiSeq	1657610	309110210	40	50	186	301	301	33	34.7	104x	DMG1500359	Velvet	178	2914921	2914911	10	0	203	16375	112458	42203
DMG1500358	Illumina MiSeq	1287616	234041341	39.7	50	181	301	301	33	34.6	79x	DMG1500358	Velvet	185	2941766	2941746	20	0	203	15901	237921	37400
DMG1500357	Illumina MiSeq	1657796	293097817	40	50	176	301	301	33	33.8	99x	DMG1500357	Velvet	291	3042834	3042834	0	0	203	10456	110409	26638
DMG1500356	Illumina MiSeq	1565748	281983848	39.6	50	180	301	301	33	34.8	95x	DMG1500356	Velvet	184	2975478	2975428	50	0	202	16171	112466	43934
DMG1500355	Illumina MiSeq	1661816	298399928	39.7	50	179	301	301	33	34.6	101x	DMG1500355	Velvet	210	3005027	3005027	0	0	204	14309	173666	53166
DMG1500354	Illumina MiSeq	1094236	215161153	39.6	50	196	301	301	33	34.2	73x	DMG1500354	Velvet	152	2860411	2860261	150	0	200	18818	133909	48224
DMG1500353	Illumina MiSeq	1329738	310861554	38.7	50	233	301	301	33	34.6	105x	DMG1500353	Velvet	54	2990813	2990783	30	0	321	55385	609591	195274
DMG1500352	Illumina MiSeq	1317260	260865146	38.3	50	198	301	301	33	34.3	88x	DMG1500352	Velvet	69	3018108	3018028	80	0	224	43740	341725	137718
DMG1500351	Illumina MiSeq	1070018	242847666	38.7	50	226	301	301	33	34.3	82x	DMG1500351	Velvet	141	2905323	2905323	0	0	237	20605	196686	121985
DMG1500350	Illumina MiSeq	1224558	277206623	38.7	50	226	301	301	33	34.8	94x	DMG1500350	Velvet	55	2999834	2999772	62	0	206	54542	745218	478290
DMG1500349	Illumina MiSeq	979888	226164562	38.6	50	230	301	301	33	34.6	76x	DMG1500349	Velvet	57	3045260	3045201	59	0	208	53425	354076	155258
DMG1500348	Illumina MiSeq	973570	209286651	38.4	50	214	301	301	33	34.5	71x	DMG1500348	Velvet	46	2899092	2899052	40	0	201	63023	465656	217774
DMG1500347	Illumina MiSeq	962414	217364028	38.6	50	225	301	301	33	34.8	73x	DMG1500347	Velvet	62	3044441	3044401	40	0	220	49103	420922	138111
DMG1500346	Illumina MiSeq	1232850	273228127	38.5	50	221	301	301	33	34.9	92x	DMG1500346	Velvet	34	2874453	2874383	70	0	210	84542	643478	246832
DMG1500345	Illumina MiSeq	926662	222392947	38.7	50	239	301	301	33	34.7	75x	DMG1500345	Velvet	43	3061082	3061008	74	0	251	71187	427764	286237
DMG1500344	Illumina MiSeq	1112432	271021649	38.6	50	243	301	301	33	34	91x	DMG1500344	Velvet	35	2958722	2958378	344	0	207	84534	587745	463867
DMG1500343	Illumina MiSeq	1057512	246213092	38.5	50	232	301	301	33	34.1	83x	DMG1500343	Velvet	36	2934304	2934294	10	0	237	81508	587839	476723
DMG1500342	Illumina MiSeq	930760	227964485	38.7	50	244	301	301	33	34	77x	DMG1500342	Velvet	92	2977801	2977801	0	0	202	32367	287618	89684
DMG1500341	Illumina MiSeq	931450	224967576	38.6	50	241	301	301	33	34	76x	DMG1500341	Velvet	162	2988953	2988953	0	0	237	18450	340330	78063
DMG1500340	Illumina MiSeq	1115416	243764607	38.4	50	218	301	301	33	33.9	82x	DMG1500340	Velvet	245	3008173	3008133	40	0	261	12278	147857	70238
DMG1500339	Illumina MiSeq	1168356	260148288	38.5	50	222	301	301	33	34.2	88x	DMG1500339	Velvet	204	3052396	3052396	0	0	201	14962	254838	59563
DMG1500338	Illumina MiSeq	1107522	255796421	38.4	50	230	301	301	33	33.7	86x	DMG1500338	Velvet	51	3057093	3057073	20	0	223	59943	524030	243952
DMG1500337	Illumina MiSeq	1050690	256513875	38.5	50	244	301	301	33	34.2	87x	DMG1500337	Velvet	46	3067383	3067343	40	0	201	66682	435643	271171
DMG1500336	Illumina MiSeq	858626	214715549	38.2	50	250	301	301	33	34.4	72x	DMG1500336	Velvet	101	3077177	3077177	0	0	201	30467	371853	204557
DMG1500335	Illumina MiSeq	903500	218276954	38.4	50	241	301	301	33	33.8	74x	DMG1500335	Velvet	181	3081890	3081860	30	0	253	17027	245316	95283
DMG1500334	Illumina MiSeq	929404	231436687	38.2	50	249	301	301	33	33.3	78x	DMG1500334	Velvet	73	3062398	3062398	0	0	213	41950	523142	311341
DMG1500333	Illumina MiSeq	669316	165425722	38.5	50	247	301	301	33	33.4	56x	DMG1500333	Velvet	49	3036435	3036365	70	0	204	61968	438283	193294
DMG1500332	Illumina MiSeq	1237478	291245964	38.3	50	235	301	301	33	34.7	98x	DMG1500332	Velvet	79	3061876	3061866	10	0	249	38757	480654	236301
DMG1500331	Illumina MiSeq	1131862	258455656	38.4	50	228	301	301	33	34.3	87x	DMG1500331	Velvet	196	2913928	2913928	0	0	201	14866	140514	48837
DMG1500330	Illumina MiSeq	879286	219312314	38.7	50	249	301	301	33	34.2	74x	DMG1500330	Velvet	43	2875979	2875880	99	0	203	66883	729469	442342
DMG1500329	Illumina MiSeq	639888	171938149	38.5	50	268	301	301	33	32.8	58x	DMG1500329	Velvet	77	2931998	2931888	110	0	301	38077	450176	117648
DMG1500328	Illumina MiSeq	897056	229529709	38.6	50	255	301	301	33	33.6	77x	DMG1500328	Velvet	28	2924914	2924609	305	0	205	104461	537484	279239
DMG1500327	Illumina MiSeq	892464	220088000	38.6	50	246	301	301	33	33.9	74x	DMG1500327	Velvet	125	2923397	2923367	30	0	261	23387	357578	119803
DMG1500326	Illumina MiSeq	1032512	247645737	38.1	50	239	301	301	33	33.9	84x	DMG1500326	Velvet	68	3073922	3073726	196	0	349	45204	385840	134263
DMG1500325	Illumina MiSeq	696648	178418514	38.5	50	256	301	301	33	33.4	60x	DMG1500325	Velvet	56	3019063	3018966	97	0	206	53911	424747	278056
DMG1500324	Illumina MiSeq	747056	195826744	38.6	50	262	301	301	33	33.8	66x	DMG1500324	Velvet	30	2873307	2873247	60	0	289	95776	585870	463436
DMG1500323	Illumina MiSeq	724082	185985260	38.5	50	256	301	301	33	33.9	63x	DMG1500323	Velvet	45	2991345	2991315	30	0	237	66474	552814	344131
DMG1500322	Illumina MiSeq	827914	215260232	38.7	50	260	301	301	33	33.7	73x	DMG1500322	Velvet	36	2931992	2931942	50	0	204	81444	411626	251328
DMG1500321	Illumina MiSeq	827942	217861767	38.3	50	263	301	301	33	34	73x	DMG1500321	Velvet	33	3004886	3004866	20	0	289	91057	431237	207309
DMG1500320	Illumina MiSeq	707620	183751141	38.6	50	259	301	301	33	33.2	62x	DMG1500320	Velvet	101	2868389	2868389	0	0	200	28399	294585	81585
DMG1500319	Illumina MiSeq	1038504	256265211	38.3	50	246	301	301	33	34.1	86x	DMG1500319	Velvet	44	2880354	2880324	30	0	200	65462	476390	298412
DMG1500318	Illumina MiSeq	762008	189897860	38.4	50	249	301	301	33	33.4	64x	DMG1500318	A5-miseq	13	2886450	2886449	1	0	601	222034	1470880	1470880
DMG1500317	Illumina MiSeq	731964	171806758	38.5	50	234	301	301	33	33.5	58x	DMG1500317	Velvet	102	3039352	3039236	116	0	200	29797	266364	118364
DMG1500316	Illumina MiSeq	1298136	201883237	38.9	50	155	251	251	33	36.7	68x	DMG1500316	Velvet	178	2982247	2982247	0	0	205	16754	236483	98554
DMG1500315	Illumina MiSeq	1416624	231185497	38.9	50	163	251	251	33	36.8	78x	DMG1500315	Velvet	68	2917558	2917458	100	0	211	42905	227196	117400
DMG1500314	Illumina MiSeq	1012598	181463745	39.2	50	179	251	251	33	36	61x	DMG1500314	Velvet	161	3137495	3137495	0	0	207	19487	193875	64861
DMG1500313	Illumina MiSeq	1230996	210465305	38.6	50	170	251	251	33	35.2	71x	DMG1500313	Velvet	164	3129673	3129653	20	0	200	19083	248103	81213
DMG1500312	Illumina MiSeq	809906	172730898	38.8	50	213	251	251	33	35.9	58x	DMG1500312	Velvet	140	3128667	3128627	40	0	222	22347	252996	74293
DMG1500311	Illumina MiSeq	1008564	183559834	38.7	50	182	251	251	33	36.1	62x	DMG1500311	Velvet	53	2937584	2937504	80	0	210	55426	628376	415158
DMG1500310	Illumina MiSeq	1294816	214763788	38.8	50	165	251	251	33	36.3	72x	DMG1500310	Velvet	65	2914208	2914128	80	0	202	44833	476117	187203
DMG1500309	Illumina MiSeq	1253970	207137915	38.7	50	165	251	251	33	35.7	70x	DMG1500309	Velvet	126	2978541	2978501	40	0	207	23639	236990	66715
DMG1500308	Illumina MiSeq	1214252	203511084	38.6	50	167	251	251	33	36.2	69x	DMG1500308	Velvet	85	2996366	2996256	110	0	202	35251	236530	141136
DMG1500307	Illumina MiSeq	1098292	175781272	38.6	50	160	251	251	33	35.9	59x	DMG1500307	Velvet	71	2968508	2968450	58	0	205	41809	243761	99425
DMG1500306	Illumina MiSeq	975024	169272090	38.9	50	173	251	251	33	36.3	57x	DMG1500306	Velvet	95	2958389	2958349	40	0	209	31140	237842	94973
DMG1500305	Illumina MiSeq	1351058	215797976	38.4	50	159	251	251	33	35.7	73x	DMG1500305	Velvet	141	3012879	3012799	80	0	211	21367	207385	63185
DMG1500304	Illumina MiSeq	1294104	206648599	38.7	50	159	251	251	33	36	70x	DMG1500304	Velvet	112	3024862	3024802	60	0	205	27007	251665	96706
DMG1500303	Illumina MiSeq	936582	156679336	38.1	50	167	251	251	33	34.4	53x	DMG1500303	Velvet	188	2967020	2967000	20	0	204	15782	145361	31672
DMG1500302	Illumina MiSeq	1286982	195602819	38.2	50	151	251	251	33	36.4	66x	DMG1500302	Velvet	56	2916385	2916355	30	0	200	52078	343063	152877
DMG1500301	Illumina MiSeq	1337418	207666845	38.4	50	155	251	251	33	36.5	70x	DMG1500301	Velvet	144	3135279	3135209	70	0	207	21772	113007	67751
DMG1500300	Illumina MiSeq	1453294	217139090	38.4	50	149	251	251	33	36	73x	DMG1500300	Velvet	100	3000214	3000184	30	0	201	30002	209016	80646
DMG1500299	Illumina MiSeq	1534764	244448154	38.2	50	159	251	251	33	34.1	82x	DMG1500299	Velvet	296	3052776	3052776	0	0	208	10313	145203	27229
DMG1500298	Illumina MiSeq	1304738	203849102	38.2	50	156	251	251	33	36.4	69x	DMG1500298	Velvet	140	3135074	3134974	100	0	200	22393	190310	61518
DMG1500297	Illumina MiSeq	1420910	220847022	38.3	50	155	251	251	33	36.4	74x	DMG1500297	Velvet	134	2990718	2990618	100	0	201	22318	237560	69174
DMG1500296	Illumina MiSeq	2035878	359156230	38.5	50	176	251	251	33	34.8	121x	DMG1500296	Velvet	155	2967327	2967257	70	0	202	19144	236294	60784
DMG1500295	Illumina MiSeq	1262350	197998900	38.4	50	156	251	251	33	36.7	67x	DMG1500295	Velvet	289	3047923	3047883	40	0	202	10546	71528	27691
DMG1500294	Illumina MiSeq	1534334	203973644	38.3	50	132	251	251	33	36.4	69x	DMG1500294	SPAdes	234	2976491	2976309	182	0	128	12720	174679	22207
DMG1500293	Illumina MiSeq	1870422	245201166	37.9	50	131	251	251	33	36.6	83x	DMG1500293	Velvet	186	3048552	3048482	70	0	201	16390	147091	31240
DMG1500292	Illumina MiSeq	1622564	219825577	38	50	135	251	251	33	36.7	74x	DMG1500292	Velvet	313	3050626	3050481	145	0	202	9746	113375	21333
DMG1500291	Illumina MiSeq	719294	150081535	39.1	50	208	251	251	33	35.8	50x	DMG1500291	Velvet	226	3043251	3043201	50	0	202	13465	118892	34774
DMG1500290	Illumina MiSeq	980460	196095533	39	50	200	251	251	33	36.2	66x	DMG1500290	Velvet	313	3021093	3020886	207	0	206	9652	148787	22390
DMG1500289	Illumina MiSeq	924114	196689403	38.5	50	212	251	219	33	35.7	66x	DMG1500289	Velvet	44	3027573	3027458	115	0	220	68808	783774	434182
DMG1500288	Illumina MiSeq	1041570	217766348	38.5	50	209	251	219	33	34.6	73x	DMG1500288	Velvet	116	2944179	2944169	10	0	200	25380	295246	119049
DMG1500287	Illumina MiSeq	1111696	228964296	38.5	50	205	251	219	33	35.4	77x	DMG1500287	Velvet	64	3050047	3049786	261	0	205	47656	482638	320078
DMG1500286	Illumina MiSeq	1440968	279628848	38.5	50	194	251	219	33	35.9	94x	DMG1500286	Velvet	48	2915808	2915738	70	0	202	60746	586375	296619
DMG1500285	Illumina MiSeq	712638	148674979	38.6	50	208	251	219	33	36.1	50x	DMG1500285	Velvet	75	3061605	3061535	70	0	207	40821	483630	139837
DMG1500284	Illumina MiSeq	855630	181918148	38.7	50	212	251	219	33	36	61x	DMG1500284	Velvet	77	3057710	3057512	198	0	231	39710	299100	151759
DMG1500283	Illumina MiSeq	1104524	229574358	38.6	50	207	251	219	33	35.8	77x	DMG1500283	Velvet	88	2862799	2862619	180	0	261	32531	341673	93612
DMG1500282	Illumina MiSeq	1132174	235903361	38.6	50	208	251	219	33	35.9	80x	DMG1500282	Velvet	32	2849541	2849453	88	0	210	89048	865394	327693
DMG1500281	Illumina MiSeq	1356930	259772904	38.5	50	191	251	219	33	35.4	88x	DMG1500281	Velvet	39	2941704	2941664	40	0	200	75428	708651	377289
DMG1500280	Illumina MiSeq	1602344	290790426	38.4	50	181	251	219	33	36.2	98x	DMG1500280	Velvet	39	2930620	2930540	80	0	205	75144	540846	474950
DMG1500279	Illumina MiSeq	1395136	258318220	38.4	50	185	251	219	33	36.3	87x	DMG1500279	Velvet	57	2921750	2921512	238	0	205	51258	727510	295036
DMG1500278	Illumina MiSeq	1636570	291594980	38.7	50	178	251	219	33	35.9	98x	DMG1500278	Velvet	37	2929921	2929871	50	0	217	79187	541175	477138
DMG1500277	Illumina MiSeq	971170	177491780	38.4	50	182	251	219	33	35.4	60x	DMG1500277	Velvet	79	3057890	3057801	89	0	208	38707	492323	114876
DMG1500276	Illumina MiSeq	1258630	254191226	38.5	50	201	251	219	33	35.9	86x	DMG1500276	Velvet	39	2956931	2956901	30	0	207	75818	476437	225010
DMG1500275	Illumina MiSeq	1170580	234622709	38.2	50	200	251	219	33	36	79x	DMG1500275	Velvet	64	3057242	3057024	218	0	201	47769	747123	259887
DMG1500274	Illumina MiSeq	1412122	262205704	38.4	50	185	251	219	33	35.9	88x	DMG1500274	Velvet	105	2945914	2945780	134	0	207	28056	294923	105681
DMG1500273	Illumina MiSeq	2042084	358662790	38.1	50	175	251	219	33	35.5	121x	DMG1500273	Velvet	134	2952259	2952209	50	0	213	22031	144210	67934
DMG1500272	Illumina MiSeq	2210662	362976635	38.6	50	164	251	219	33	36.2	123x	DMG1500272	Velvet	270	2980126	2980006	120	0	202	11037	104228	25265
DMG1500271	Illumina MiSeq	2153568	344968359	38.3	50	160	251	219	33	36.4	117x	DMG1500271	Velvet	128	2871920	2871870	50	0	211	22436	168031	64635
DMG1500270	Illumina MiSeq	1627468	255745390	38.3	50	157	251	219	33	36.5	86x	DMG1500270	Velvet	189	2905102	2905002	100	0	206	15370	175456	38702
DMG1500269	Illumina MiSeq	2472658	417082540	38	50	168	251	219	33	35.9	141x	DMG1500269	Velvet	222	2993206	2993206	0	0	204	13482	159724	34371
DMG1500268	Illumina MiSeq	2396284	389633709	38	50	162	251	219	33	36.5	132x	DMG1500268	Velvet	216	2907918	2907818	100	0	209	13462	114404	33703
DMG1500267	Illumina MiSeq	1809046	335057624	37.8	50	185	251	219	33	36.7	113x	DMG1500267	Velvet	117	2923676	2923646	30	0	208	24988	169106	45222
DMG1500266	Illumina MiSeq	1915286	331914639	38.4	50	173	251	219	33	36	112x	DMG1500266	Velvet	198	3048378	3048288	90	0	223	15395	97073	31534
DMG1500265	Illumina MiSeq	1410942	263715279	38.4	50	186	251	219	33	36.7	89x	DMG1500265	Velvet	229	3011576	3011536	40	0	201	13150	83464	29734
DMG1500264	Illumina MiSeq	2022268	358407881	38.7	50	177	251	219	33	36.7	121x	DMG1500264	Velvet	231	3024036	3023956	80	0	212	13091	117854	28679
DMG1500263	Illumina MiSeq	1761206	317259394	38.7	50	180	251	219	33	36.4	107x	DMG1500263	Velvet	124	2890056	2889986	70	0	207	23306	194287	53835
DMG1500262	Illumina MiSeq	1150640	219262565	38.3	50	190	251	219	33	35.5	74x	DMG1500262	Velvet	301	2944703	2944673	30	0	201	9783	79256	24522
DMG1500261	Illumina MiSeq	1819484	309036113	38.3	50	169	251	219	33	36.3	104x	DMG1500261	Velvet	268	2900612	2900522	90	0	201	10823	94448	25320
DMG1500260	Illumina MiSeq	547614	111567616	38.8	50	203	251	251	33	34.9	37x	DMG1500260	Velvet	135	2916137	2916067	70	0	217	21601	127158	47202
DMG1500259	Illumina MiSeq	921768	176504435	38.7	50	191	251	251	33	35.9	59x	DMG1500259	Velvet	97	3015888	3015754	134	0	209	31091	237555	107492
DMG1500258	Illumina MiSeq	827990	156658527	38.8	50	189	251	251	33	36	53x	DMG1500258	Velvet	93	2943876	2943537	339	0	207	31654	345500	110357
DMG1500257	Illumina MiSeq	724614	142505152	38.8	50	196	251	251	33	35.2	48x	DMG1500257	Velvet	94	3010118	3010018	100	0	207	32022	172729	82647
DMG1500256	Illumina MiSeq	734600	141693149	38.8	50	192	251	251	33	35.9	48x	DMG1500256	Velvet	102	3037520	3037278	242	0	200	29779	627289	119034
DMG1500255	Illumina MiSeq	634028	131584241	38.7	50	207	251	251	33	35.5	44x	DMG1500255	Velvet	54	3040551	3040155	396	0	205	56306	455144	236661
DMG1500254	Illumina MiSeq	659916	127909989	39	50	193	251	251	33	35.3	43x	DMG1500254	Velvet	102	2909028	2908922	106	0	214	28519	238991	104253
DMG1500253	Illumina MiSeq	770360	148954944	38.6	50	193	251	251	33	36	50x	DMG1500253	Velvet	104	3066231	3066131	100	0	210	29482	273004	110363
DMG1500252	Illumina MiSeq	1212754	220344463	37.9	50	181	251	219	33	36.2	74x	DMG1500252	Velvet	199	2910846	2910776	70	0	200	14627	136803	41002
DMG1500251	Illumina MiSeq	722008	146616740	39	50	203	251	251	33	35.9	49x	DMG1500251	Velvet	99	2978235	2978030	205	0	207	30083	205414	78408
DMG1500250	Illumina MiSeq	630278	120348536	38.9	50	190	251	251	33	35.8	40x	DMG1500250	Velvet	138	3071984	3071904	80	0	206	22260	235676	67372
DMG1500249	Illumina MiSeq	565702	108523496	38.9	50	191	251	251	33	36.2	36x	DMG1500249	Velvet	142	3068555	3068396	159	0	202	21609	153579	61892
DMG1500248	Illumina MiSeq	516878	97275410	38.7	50	188	251	251	33	35.1	33x	DMG1500248	Velvet	222	3124100	3124020	80	0	203	14072	126442	38219
DMG1500247	Illumina MiSeq	793972	156266699	38.8	50	196	251	251	33	36.1	53x	DMG1500247	Velvet	99	2941402	2941141	261	0	206	29711	185955	90508
DMG1500246	Illumina MiSeq	959606	186900838	38.8	50	194	251	251	33	36.5	63x	DMG1500246	Velvet	153	3097397	3097210	187	0	205	20244	195234	71538
DMG1500245	Illumina MiSeq	537536	99109770	38.9	50	184	251	251	33	35.6	33x	DMG1500245	Velvet	127	2935082	2935072	10	0	201	23110	137987	50053
DMG1500244	Illumina MiSeq	649358	121163431	39	50	186	251	251	33	36.4	41x	DMG1500244	Velvet	149	2909047	2908967	80	0	217	19523	163506	53561
DMG1500243	Illumina MiSeq	802852	147615077	39	50	183	251	251	33	36.2	50x	DMG1500243	Velvet	106	2915025	2914868	157	0	207	27500	243104	76631
DMG1500242	Illumina MiSeq	689408	127315796	38.8	50	184	251	251	33	34.8	43x	DMG1500242	Velvet	135	3023950	3023910	40	0	204	22399	237953	70067
DMG1500241	Illumina MiSeq	906946	175650859	38.9	50	193	251	251	33	35.4	59x	DMG1500241	Velvet	104	3025277	3025217	60	0	244	29089	240255	76064
DMG1500240	Illumina MiSeq	599946	121549197	39.1	50	202	251	251	33	35.9	41x	DMG1500240	Velvet	111	2903987	2903927	60	0	202	26162	256576	62063
DMG1500239	Illumina MiSeq	628424	115945815	39.3	50	184	251	251	33	35.8	39x	DMG1500239	Velvet	163	2904096	2903962	134	0	208	17816	146908	46158
DMG1500238	Illumina MiSeq	774548	144942916	38.8	50	187	251	251	33	35.6	49x	DMG1500238	Velvet	143	2913148	2913068	80	0	202	20371	183979	53131
DMG1500237	Illumina MiSeq	982640	166881440	39	50	169	251	251	33	35.8	56x	DMG1500237	Velvet	286	2921095	2921045	50	0	205	10213	76331	20811
DMG1500236	Illumina MiSeq	567116	106677789	39.1	50	188	251	251	33	36.1	36x	DMG1500236	Velvet	130	2905392	2905297	95	0	210	22349	225334	53748
DMG1500235	Illumina MiSeq	482596	96604826	38.9	50	200	251	251	33	36.4	32x	DMG1500235	Velvet	138	2935833	2935460	373	0	207	21274	196832	68421
DMG1500234	Illumina MiSeq	833712	153163833	39.1	50	183	251	251	33	35.2	51x	DMG1500234	Velvet	260	2892014	2891931	83	0	201	11123	138621	25642
DMG1500233	Illumina MiSeq	530274	109046826	38.7	50	205	251	251	33	33.3	37x	DMG1500233	Velvet	74	2912101	2911961	140	0	204	39352	251599	139894
DMG1500232	Illumina MiSeq	686280	138316635	38.7	50	201	251	251	33	34.3	46x	DMG1500232	Velvet	50	2917729	2917649	80	0	203	58354	357263	211642
DMG1500231	Illumina MiSeq	462710	92752675	39	50	200	251	251	33	35.7	31x	DMG1500231	Velvet	124	2907055	2906975	80	0	207	23443	127439	68459
DMG1500230	Illumina MiSeq	646614	131354278	39.4	50	203	251	251	33	35.7	44x	DMG1500230	Velvet	170	2898367	2898196	171	0	202	17049	135703	39150
DMG1500229	Illumina MiSeq	483386	91540218	39	50	189	251	251	33	35.8	31x	DMG1500229	Velvet	113	2906585	2906515	70	0	203	25721	237406	75151
DMG1500228	Illumina MiSeq	850326	140046132	39	50	164	251	251	33	35.2	47x	DMG1500228	Velvet	204	2902647	2902521	126	0	202	14228	117059	31314
DMG1500227	Illumina MiSeq	500492	92431902	39	50	184	251	251	33	36	31x	DMG1500227	Velvet	202	2987576	2987435	141	0	200	14789	140472	41873
DMG1500226	Illumina MiSeq	585082	104837717	39.2	50	179	251	251	33	36.2	35x	DMG1500226	Velvet	256	2989641	2989581	60	0	206	11678	91503	23542
DMG1500225	Illumina MiSeq	507904	105671006	38.9	50	208	251	251	33	36	35x	DMG1500225	Velvet	109	2928666	2928517	149	0	202	26868	168340	67294
DMG1500224	Illumina MiSeq	714592	149979965	39.2	50	209	251	251	33	34.9	50x	DMG1500224	Velvet	120	2985642	2985622	20	0	212	24880	205773	69252
DMG1500223	Illumina MiSeq	626708	115953301	39.1	50	185	251	251	33	35.6	39x	DMG1500223	Velvet	163	2949563	2949476	87	0	202	18095	204464	40421
DMG1500222	Illumina MiSeq	635162	118514051	39.1	50	186	251	251	33	35.4	40x	DMG1500222	Velvet	113	2915298	2915158	140	0	202	25799	234927	58355
DMG1500221	Illumina MiSeq	854860	160179958	39.3	50	187	251	251	33	36.6	54x	DMG1500221	Velvet	101	2952867	2952767	100	0	200	29236	246246	71582
DMG1500220	Illumina MiSeq	684046	124652506	39.4	50	182	251	251	33	35.8	42x	DMG1500220	Velvet	123	2838945	2838925	20	0	215	23080	174147	60433
DMG1500219	Illumina MiSeq	495906	105290941	39.1	50	212	251	251	33	35.5	35x	DMG1500219	Velvet	97	2906081	2905933	148	0	204	29959	237547	99117
DMG1500218	Illumina MiSeq	464912	91719159	38.9	50	197	251	251	33	35.6	31x	DMG1500218	Velvet	129	2906861	2906582	279	0	204	22533	254273	69494
DMG1500217	Illumina MiSeq	645036	124465745	39.2	50	192	251	251	33	36.1	42x	DMG1500217	Velvet	86	2909920	2909810	110	0	211	33836	209790	90733
DMG1500216	Illumina MiSeq	1684542	277846538	37.9	50	164	251	251	33	33.9	94x	DMG1500216	Velvet	56	2983462	2983392	70	0	206	53276	409681	183122
DMG1500215	Illumina MiSeq	832362	165095926	39.5	50	198	251	251	33	36.7	56x	DMG1500215	Velvet	138	2906170	2906002	168	0	210	21059	163180	70844
DMG1500214	Illumina MiSeq	1511034	233988838	38	50	154	251	251	33	34	79x	DMG1500214	Velvet	102	2890788	2890718	70	0	201	28341	156641	61215
DMG1500213	Illumina MiSeq	1693062	250262629	37.8	50	147	251	251	33	34.5	84x	DMG1500213	Velvet	67	2921146	2921086	60	0	208	43599	286264	124791
DMG1500212	Illumina MiSeq	920836	178048007	39.1	50	193	251	251	33	36	60x	DMG1500212	Velvet	130	2907626	2907339	287	0	208	22366	232242	60812
DMG1500211	Illumina MiSeq	588832	117156352	39.1	50	198	251	251	33	36.1	39x	DMG1500211	Velvet	113	2911318	2911101	217	0	203	25763	300233	96540
DMG1500210	Illumina MiSeq	827208	152415130	38.8	50	184	251	251	33	36.3	51x	DMG1500210	Velvet	300	2928227	2927715	512	0	200	9760	89443	30643
DMG1500209	Illumina MiSeq	1267748	190152990	38.1	50	149	251	251	33	35.2	64x	DMG1500209	Velvet	68	2909690	2909620	70	0	206	42789	302968	110561
DMG1500208	Illumina MiSeq	635048	127937856	39.2	50	201	251	251	33	33.6	43x	DMG1500208	Velvet	113	2910710	2910568	142	0	200	25758	242529	74214
DMG1500207	Illumina MiSeq	1273640	199593083	38.2	50	156	251	251	33	34.3	67x	DMG1500207	Velvet	230	2981586	2981566	20	0	200	12963	177648	32863
DMG1500206	Illumina MiSeq	701802	134995024	39.2	50	192	251	251	33	34.1	45x	DMG1500206	Velvet	96	2906510	2906470	40	0	204	30276	237519	92622
DMG1500205	Illumina MiSeq	1297596	218261044	38	50	168	251	251	33	35	74x	DMG1500205	Velvet	135	2987455	2987365	90	0	229	22129	182620	58541
DMG1500204	Illumina MiSeq	989278	176529896	38.2	50	178	251	251	33	34.8	59x	DMG1500204	Velvet	104	2968258	2968208	50	0	208	28540	189990	60471
DMG1500203	Illumina MiSeq	668498	132284332	39.2	50	197	251	251	33	34.1	44x	DMG1500203	Velvet	146	2905103	2905037	66	0	204	19897	181732	55489
DMG1500202	Illumina MiSeq	625966	128652382	38.2	50	205	251	251	33	34.2	43x	DMG1500202	Velvet	84	2917071	2916991	80	0	201	34727	194815	70754
DMG1500201	Illumina MiSeq	575588	119067610	39.4	50	206	251	251	33	32.4	40x	DMG1500201	Velvet	199	2900320	2900290	30	0	204	14574	102418	41231
DMG1500200	Illumina MiSeq	996320	176883357	38.4	50	177	251	251	33	35.7	60x	DMG1500200	Velvet	205	2932968	2932908	60	0	202	14307	125208	28887
DMG1500199	Illumina MiSeq	451076	97032922	39	50	215	251	251	33	32	32x	DMG1500199	Velvet	111	2903973	2903923	50	0	203	26161	282400	92834
DMG1500198	Illumina MiSeq	888990	171338206	38.2	50	192	251	251	33	33.7	58x	DMG1500198	Velvet	192	3009156	3009156	0	0	201	15672	113965	40238
DMG1500197	Illumina MiSeq	968392	188950203	38	50	195	251	251	33	34.4	64x	DMG1500197	Velvet	122	2983775	2983593	182	0	205	24457	173381	66505
DMG1500196	Illumina MiSeq	1224380	243484946	38.9	50	198	251	251	33	33.6	82x	DMG1500196	Velvet	106	2910602	2910572	30	0	205	27458	237619	90811
DMG1500195	Illumina MiSeq	1158576	188675245	38.5	50	162	251	251	33	36.4	64x	DMG1500195	SPAdes	256	3060445	3060053	392	0	128	11954	159987	26584
DMG1500194	Illumina MiSeq	1453950	288575373	39	50	198	251	251	33	33.6	97x	DMG1500194	Velvet	67	2905761	2905655	106	0	203	43369	322732	147269
DMG1500193	Illumina MiSeq	910642	181624334	38	50	199	251	251	33	34.3	61x	DMG1500193	Velvet	119	2976265	2976195	70	0	200	25010	211048	85390
DMG1500192	Illumina MiSeq	634772	124493566	39.1	50	196	251	251	33	33.9	42x	DMG1500192	Velvet	134	2900842	2900772	70	0	202	21648	156994	53109
DMG1500191	Illumina MiSeq	749232	149760155	38.8	50	199	251	251	33	32.9	50x	DMG1500191	Velvet	135	2900545	2900545	0	0	209	21485	182263	73561
DMG1500190	Illumina MiSeq	474156	89056521	38.7	50	187	251	251	33	36.2	30x	DMG1500190	Velvet	86	2911265	2911132	133	0	204	33851	184838	93443
DMG1500189	Illumina MiSeq	673184	127685367	38.1	50	189	251	251	33	34.7	43x	DMG1500189	Velvet	93	2906106	2906045	61	0	206	31248	237332	80814
DMG1500188	Illumina MiSeq	1067034	200641194	38	50	188	251	251	33	33.9	68x	DMG1500188	Velvet	168	2943815	2943815	0	0	200	17522	131334	61082
DMG1500187	Illumina MiSeq	912744	171225966	38	50	187	251	251	33	34.8	58x	DMG1500187	Velvet	151	2894644	2894521	123	0	207	19169	208650	49625
DMG1500186	Illumina MiSeq	571098	115816601	39.1	50	202	251	251	33	35.6	39x	DMG1500186	Velvet	162	2897404	2897269	135	0	208	17885	140710	54386
DMG1500185	Illumina MiSeq	762330	151561374	38.7	50	198	251	251	33	35.7	51x	DMG1500185	Velvet	63	2917296	2917176	120	0	216	46306	266932	154874
DMG1500184	Illumina MiSeq	891384	223917900	38.4	50	251	301	301	33	34.2	75x	DMG1500184	Velvet	35	2917876	2917774	102	0	207	83367	1207670	357167
DMG1500183	Illumina MiSeq	883174	228095190	38.5	50	258	301	301	33	34	77x	DMG1500183	Velvet	46	2922885	2922847	38	0	309	63540	430882	183497
DMG1500182	Illumina MiSeq	905322	248687173	38.9	50	274	301	301	33	33.9	84x	DMG1500182	Velvet	43	2919126	2918935	191	0	207	67886	478527	187764
DMG1500181	Illumina MiSeq	659064	182184699	38.5	50	276	301	301	33	32.3	61x	DMG1500181	Velvet	120	2908639	2908639	0	0	241	24238	181589	85325
DMG1500180	Illumina MiSeq	952046	252245822	38.7	50	264	301	301	33	33.9	85x	DMG1500180	Velvet	55	2915623	2915335	288	0	207	53011	571415	193618
DMG1500179	Illumina MiSeq	840612	217577696	38.4	50	258	301	301	33	32.9	73x	DMG1500179	Velvet	146	2927677	2927677	0	0	221	20052	350741	148532
DMG1500178	Illumina MiSeq	607690	158282697	38.6	50	260	301	301	33	33.1	53x	DMG1500178	Velvet	131	2914216	2914216	0	0	217	22245	206638	76272
DMG1500177	Illumina MiSeq	662438	118365309	38.7	50	178	251	251	33	36.6	40x	DMG1500177	Velvet	75	2914835	2914735	100	0	206	38864	263449	126325
DMG1500176	Illumina MiSeq	671954	121149138	39.2	50	180	251	251	33	35.9	41x	DMG1500176	Velvet	165	2904667	2904440	227	0	202	17604	179891	43089
DMG1500175	Illumina MiSeq	763446	143958281	38.1	50	188	251	251	33	34.2	48x	DMG1500175	Velvet	115	2867885	2867825	60	0	210	24938	237452	108890
DMG1500174	Illumina MiSeq	1051742	186531068	38.6	50	177	251	251	33	36.2	63x	DMG1500174	Velvet	355	2990298	2990180	118	0	201	8423	98243	19279
DMG1500173	Illumina MiSeq	1043436	206510087	39.2	50	197	251	251	33	31.1	70x	DMG1500173	Velvet	238	2893274	2893274	0	0	202	12156	82159	30287
DMG1500172	Illumina MiSeq	715610	135589333	38.4	50	189	251	251	33	34.4	46x	DMG1500172	Velvet	145	3097592	3097236	356	0	202	21362	171409	84652
DMG1500171	Illumina MiSeq	548786	113302132	39	50	206	251	251	33	32.7	38x	DMG1500171	Velvet	102	2907790	2907720	70	0	202	28507	327649	104524
DMG1500170	Illumina MiSeq	461264	97410566	39.3	50	211	251	251	33	36.1	33x	DMG1500170	Velvet	170	2978540	2978440	100	0	202	17520	121634	36806
DMG1500169	Illumina MiSeq	1033378	185879120	38.1	50	179	251	251	33	33.7	63x	DMG1500169	Velvet	137	2971774	2971774	0	0	201	21691	161802	52929
DMG1500168	Illumina MiSeq	532156	107312383	39.3	50	201	251	251	33	36.2	36x	DMG1500168	Velvet	140	2979258	2979130	128	0	200	21280	196525	50734
DMG1500167	Illumina MiSeq	630964	129153464	39	50	204	251	251	33	31.9	43x	DMG1500167	Velvet	144	2862314	2862304	10	0	202	19877	119114	50122
DMG1500166	Illumina MiSeq	1052392	176974621	38.4	50	168	251	251	33	34.3	60x	DMG1500166	Velvet	257	2984328	2984266	62	0	205	11612	148218	28274
DMG1500165	Illumina MiSeq	692254	128664038	38.3	50	185	251	251	33	33.6	43x	DMG1500165	Velvet	65	2895507	2895293	214	0	205	44546	276384	121926
DMG1500164	Illumina MiSeq	483054	93797826	39.1	50	194	251	251	33	36.1	31x	DMG1500164	Velvet	164	3049560	3049371	189	0	220	18594	189359	54032
DMG1500163	Illumina MiSeq	911948	135713323	39	50	148	151	151	33	33.9	46x	DMG1500163	Velvet	93	3004995	3004746	249	0	210	32311	194420	75961
DMG1500162	Illumina MiSeq	516822	108035909	38.9	50	209	251	251	33	33.5	36x	DMG1500162	Velvet	87	2868474	2868384	90	0	217	32970	226430	112745
DMG1500161	Illumina MiSeq	596046	121497573	38.9	50	203	251	251	33	33	41x	DMG1500161	Velvet	53	2873583	2873473	110	0	202	54218	520597	215577
DMG1500160	Illumina MiSeq	968138	244620060	38.3	50	252	301	301	33	34.1	83x	DMG1500160	Velvet	72	2988015	2988005	10	0	207	41500	425855	167303
DMG1500159	Illumina MiSeq	796838	208582431	38.4	50	261	301	301	33	34.2	70x	DMG1500159	Velvet	113	2990558	2990498	60	0	281	26465	263024	85178
DMG1500158	Illumina MiSeq	541614	106158118	39.4	50	196	251	251	33	36.4	36x	DMG1500158	Velvet	180	3012789	3012407	382	0	202	16737	169847	47169
DMG1500157	Illumina MiSeq	430758	91022446	38.9	50	211	251	251	33	32.9	30x	DMG1500157	Velvet	81	2909504	2909435	69	0	206	35919	278157	120446
DMG1500156	Illumina MiSeq	2449782	362785455	38.6	50	148	151	151	33	32.4	123x	DMG1500156	Velvet	143	2904117	2904117	0	0	200	20308	182643	44546
DMG1500155	Illumina MiSeq	3107020	453356293	38.2	50	145	251	251	33	36.8	153x	DMG1500155	Velvet	304	2965783	2965703	80	0	202	9755	97085	22039
DMG1500154	Illumina MiSeq	493940	96033871	38.8	50	194	251	251	33	37.2	32x	DMG1500154	Velvet	264	3008645	3008433	212	0	206	11396	88596	27788
DMG1500153	Illumina MiSeq	535050	104072260	39	50	194	251	251	33	36.1	35x	DMG1500153	Velvet	106	2997097	2996895	202	0	205	28274	206009	83875
DMG1500152	Illumina MiSeq	2506810	371102289	38.5	50	148	151	151	33	32.3	125x	DMG1500152	Velvet	138	2909525	2909419	106	0	209	21083	142146	38153
DMG1500151	Illumina MiSeq	1237688	183354754	38.5	50	148	151	151	33	31.7	62x	DMG1500151	Velvet	77	2880494	2879890	604	0	210	37409	337797	69523
DMG1500150	Illumina MiSeq	780704	157479765	38.8	50	201	251	251	33	32.6	53x	DMG1500150	Velvet	182	2938178	2938088	90	0	202	16143	117839	47204
DMG1500149	Illumina MiSeq	1172136	173501439	37.6	50	148	151	151	33	31.8	58x	DMG1500149	Velvet	65	3064679	3064454	225	0	203	47148	258991	171901
DMG1500148	Illumina MiSeq	437772	93249806	39.3	50	213	251	251	33	34.9	31x	DMG1500148	Velvet	243	2974912	2974498	414	0	216	12242	92539	31694
DMG1500147	Illumina MiSeq	641386	95450452	38.9	50	148	151	151	33	34.2	32x	DMG1500147	Velvet	165	3057879	3057607	272	0	204	18532	156717	39671
DMG1500146	Illumina MiSeq	1113562	159539124	39.4	50	143	151	151	33	34	54x	DMG1500146	Velvet	342	3014760	3014008	752	0	203	8815	111321	22357
DMG1500145	Illumina MiSeq	1634964	243370508	38.3	50	148	151	151	33	33.5	82x	DMG1500145	Velvet	53	3081371	3080213	1158	0	201	58139	729612	438901
DMG1500144	Illumina MiSeq	590334	132722401	38.9	50	224	251	251	33	33.4	45x	DMG1500144	Velvet	100	2952876	2952764	112	0	207	29528	181925	87503
DMG1500143	Illumina MiSeq	810706	177683718	38.8	50	219	251	251	33	33.8	60x	DMG1500143	Velvet	97	2936123	2936033	90	0	202	30269	606858	144291
DMG1500142	Illumina MiSeq	776816	164338306	38.8	50	211	251	251	33	33.7	55x	DMG1500142	Velvet	51	2919729	2919586	143	0	201	57249	458196	149628
DMG1500141	Illumina MiSeq	753222	156552569	38.7	50	207	251	251	33	32.7	53x	DMG1500141	Velvet	63	2912148	2912118	30	0	203	46224	585275	254476
DMG1500140	Illumina MiSeq	849274	163071179	38.9	50	192	251	251	33	34	55x	DMG1500140	Velvet	70	2920499	2920469	30	0	219	41721	412665	102697
DMG1500139	Illumina MiSeq	1358748	201841794	38.4	50	148	151	151	33	33.6	68x	DMG1500139	Velvet	75	2973289	2972516	773	0	250	39643	325949	78845
DMG1500138	Illumina MiSeq	911212	135557240	38.7	50	148	151	151	33	34	46x	DMG1500138	Velvet	95	2910827	2910707	120	0	208	30640	208763	72047
DMG1500137	Illumina MiSeq	586352	126349321	38.7	50	215	251	251	33	33.3	42x	DMG1500137	Velvet	48	2914517	2914392	125	0	200	60719	619920	234941
DMG1500136	Illumina MiSeq	633618	140398493	38.6	50	221	251	251	33	33.5	47x	DMG1500136	Velvet	51	2918103	2917956	147	0	207	57217	353737	194151
DMG1500135	Illumina MiSeq	1590894	237673316	38.3	50	149	151	151	33	33.5	80x	DMG1500135	Velvet	40	3077253	3076390	863	0	203	76931	493960	353079
DMG1500134	Illumina MiSeq	1156874	171797401	39	50	148	151	151	33	34.5	58x	DMG1500134	Velvet	303	2995759	2995599	160	0	202	9886	110180	21148
DMG1500133	Illumina MiSeq	1983978	280612496	38.9	50	141	151	151	33	37.1	95x	DMG1500133	Velvet	185	2938856	2938745	111	0	205	15885	103972	34784
DMG1500132	Illumina MiSeq	2648862	362643024	38.5	50	136	151	151	33	36.8	123x	DMG1500132	Velvet	191	3006257	3006227	30	0	208	15739	101894	36367
DMG1500131	Illumina MiSeq	1383696	204991601	38.4	50	148	151	151	33	31.9	69x	DMG1500131	Velvet	100	3011906	3011540	366	0	202	30119	356568	176019
DMG1500130	Illumina MiSeq	566574	103220465	39	50	182	251	251	33	37	35x	DMG1500130	Velvet	289	2897805	2897745	60	0	219	10027	99399	21032
DMG1500129	Illumina MiSeq	438728	91899736	39.3	50	209	251	251	33	34.9	31x	DMG1500129	Velvet	225	2991290	2991092	198	0	213	13294	152654	27671
DMG1500128	Illumina MiSeq	745096	110890439	38.9	50	148	151	151	33	34.2	37x	DMG1500128	Velvet	100	3063970	3063416	554	0	208	30639	366837	73874
DMG1500127	Illumina MiSeq	500834	113194757	38.6	50	226	251	251	33	33.3	38x	DMG1500127	Velvet	55	2956796	2956683	113	0	201	53759	476489	238560
DMG1500126	Illumina MiSeq	680182	98123176	39	50	144	151	151	33	37	33x	DMG1500126	Velvet	162	2974266	2973844	422	0	206	18359	193010	47461
DMG1500125	Illumina MiSeq	2249492	308386136	38.9	50	137	151	151	33	36.7	104x	DMG1500125	Velvet	46	2944475	2944375	100	0	203	64010	685496	222438
DMG1500124	Illumina MiSeq	1944758	266909445	38.6	50	137	151	151	33	36.8	90x	DMG1500124	Velvet	193	3047092	3047052	40	0	203	15788	167582	40254
DMG1500123	Illumina MiSeq	1377588	206074377	39.2	50	149	151	151	33	34.9	69x	DMG1500123	Velvet	80	3063236	3062860	376	0	210	38290	337855	105567
DMG1500122	Illumina MiSeq	1180270	176530042	39.1	50	149	151	151	33	34.7	59x	DMG1500122	Velvet	58	3064133	3063611	522	0	208	52829	413645	173056
DMG1500121	Illumina MiSeq	937298	139938668	39	50	149	151	151	33	34.1	47x	DMG1500121	Velvet	210	2816799	2816484	315	0	208	13413	111229	26760
DMG1500120	Illumina MiSeq	592710	116312548	39.3	50	196	251	251	33	36.8	39x	DMG1500120	Velvet	186	2921023	2920679	344	0	201	15704	132309	34944
DMG1500119	Illumina MiSeq	543246	102628421	38.9	50	188	251	251	33	36.9	34x	DMG1500119	Velvet	289	2917952	2917768	184	0	217	10096	75302	23248
DMG1500118	Illumina MiSeq	476454	107115136	38.8	50	224	251	251	33	32.8	36x	DMG1500118	Velvet	53	2916919	2916829	90	0	203	55036	331633	210813
DMG1500117	Illumina MiSeq	1647198	244009486	38.7	50	148	151	151	33	31.4	82x	DMG1500117	Velvet	45	3007894	3007189	705	0	203	66842	442847	234855
DMG1500116	Illumina MiSeq	2837998	392846166	39	50	138	151	151	33	36.9	133x	DMG1500116	Velvet	338	2925461	2925421	40	0	208	8655	82688	17388
DMG1500115	Illumina MiSeq	1112592	158374390	39.1	50	142	151	151	33	34	53x	DMG1500115	Velvet	126	2995270	2994764	506	0	208	23771	164206	59988
DMG1500114	Illumina MiSeq	1212678	172233900	39.2	50	142	151	151	33	34.3	58x	DMG1500114	Velvet	107	2994705	2994406	299	0	208	27987	222525	80679
DMG1500113	Illumina MiSeq	621828	127909874	39.3	50	205	251	251	33	36.9	43x	DMG1500113	Velvet	202	3076426	3076246	180	0	201	15229	174684	46086
DMG1500112	Illumina MiSeq	612420	128062779	38.9	50	209	251	251	33	37	43x	DMG1500112	Velvet	135	3080076	3079827	249	0	208	22815	291354	74938
DMG1500111	Illumina MiSeq	1090512	156209933	39.3	50	143	151	151	33	34.5	53x	DMG1500111	SPAdes	99	3012046	3012046	0	0	128	30424	243722	82234
DMG1500110	Illumina MiSeq	584840	116103944	39	50	198	251	251	33	36.6	39x	DMG1500110	Velvet	94	2965872	2965780	92	0	208	31551	256991	78753
DMG1500109	Illumina MiSeq	2617002	369983937	39.1	50	141	151	151	33	36.4	125x	DMG1500109	Velvet	291	3002268	3002036	232	0	202	10317	91347	23618
DMG1500108	Illumina MiSeq	1270650	182563389	39.1	50	143	151	151	33	34	61x	DMG1500108	Velvet	105	2994991	2994752	239	0	208	28523	257706	73880
DMG1500107	Illumina MiSeq	1450042	298374111	38.3	50	205	251	251	33	36.4	101x	DMG1500107	Velvet	51	2986231	2986023	208	0	202	58553	745187	345879
DMG1500106	Illumina MiSeq	522144	100467782	38.5	50	192	251	251	33	36	34x	DMG1500106	Velvet	71	2925229	2925042	187	0	207	41200	415023	112550
DMG1500105	Illumina MiSeq	822816	154438042	38.5	50	187	251	251	33	36.3	52x	DMG1500105	Velvet	57	3096242	3095951	291	0	204	54320	345662	185906
DMG1500104	Illumina MiSeq	1128290	194600963	38.7	50	172	251	251	33	36.5	66x	DMG1500104	Velvet	83	3074589	3074294	295	0	205	37043	573004	184106
DMG1500103	Illumina MiSeq	733060	109679229	39.8	50	149	151	151	33	33.8	37x	DMG1500103	Velvet	225	3025141	3024062	1079	0	203	13445	112306	30442
DMG1500102	Illumina MiSeq	2571602	481309100	38.3	50	187	301	301	33	34.3	163x	DMG1500102	SPAdes	25	2886553	2886162	391	0	128	115462	629097	501970
DMG1500101	Illumina MiSeq	708528	142293575	39.2	50	200	251	251	33	36.9	48x	DMG1500101	Velvet	146	2969603	2969493	110	0	243	20339	174054	58693
DMG1500100	Illumina MiSeq	2237480	390398861	38	50	174	301	301	33	34.8	132x	DMG1500100	Velvet	191	2918606	2918606	0	0	204	15280	149027	44247
DMG1500099	Illumina MiSeq	2588620	359879744	38.7	50	139	151	151	33	36.3	122x	DMG1500099	Velvet	40	2938832	2938491	341	0	203	73470	630291	501542
DMG1500098	Illumina MiSeq	533652	100059664	38.5	50	187	251	251	33	36.1	33x	DMG1500098	Velvet	32	2885670	2885580	90	0	238	90177	682063	193733
DMG1500097	Illumina MiSeq	1006152	220741596	38.5	50	219	251	251	33	36.2	74x	DMG1500097	Velvet	70	2970336	2970285	51	0	209	42433	576661	205440
DMG1500096	Illumina MiSeq	590218	111481202	38.3	50	188	251	251	33	36.2	37x	DMG1500096	Velvet	44	3057481	3057387	94	0	244	69488	566394	268039
DMG1500095	Illumina MiSeq	1137780	228276540	39.1	50	200	251	251	33	36.3	77x	DMG1500095	Velvet	72	2862035	2861846	189	0	201	39750	427179	135793
DMG1500094	Illumina MiSeq	704194	185737234	38.3	50	263	301	301	33	34.3	63x	DMG1500094	SPAdes	34	3099037	3098645	392	0	128	91148	1170090	513884
DMG1500093	Illumina MiSeq	1164838	237718480	38.1	50	204	301	301	33	34.1	80x	DMG1500093	Velvet	127	2956425	2956425	0	0	204	23278	278634	67294
DMG1500092	Illumina MiSeq	717464	143436932	39.2	50	199	251	251	33	37.1	48x	DMG1500092	Velvet	108	2865750	2865618	132	0	206	26534	173422	76291
DMG1500091	Illumina MiSeq	1253306	237710381	38.4	50	189	301	301	33	33.4	80x	DMG1500091	Velvet	80	2871575	2871535	40	0	200	35894	395008	111454
DMG1500090	Illumina MiSeq	1129078	228277774	38.4	50	202	301	301	33	33.8	77x	DMG1500090	Velvet	53	2877111	2877081	30	0	204	54285	303773	194582
DMG1500089	Illumina MiSeq	1054440	233010374	38.5	50	220	301	301	33	33.6	79x	DMG1500089	Velvet	96	2867409	2867399	10	0	203	29868	256584	133952
DMG1500088	Illumina MiSeq	1371758	198058445	39.3	50	144	151	151	33	34.6	67x	DMG1500088	Velvet	113	2994873	2994246	627	0	201	26503	186535	65164
DMG1500087	Illumina MiSeq	1359996	196616547	39.1	50	144	151	151	33	34.7	66x	DMG1500087	Velvet	101	3003300	3002533	767	0	201	29735	163908	75549
DMG1500086	Illumina MiSeq	1379198	199544136	39.1	50	144	151	151	33	34.5	67x	DMG1500086	Velvet	92	2997238	2996859	379	0	202	32578	343831	79688
DMG1500085	Illumina MiSeq	3511354	493172891	38.9	50	140	151	151	33	37	167x	DMG1500085	Velvet	122	2885789	2885100	689	0	201	23654	253124	66622
DMG1500084	Illumina MiSeq	2054868	389413261	38	50	189	301	301	33	34.4	132x	DMG1500084	Velvet	93	3008681	3008651	30	0	201	32351	335655	109444
DMG1500083	Illumina MiSeq	581952	126619467	39	50	217	251	251	33	36.5	42x	DMG1500083	Velvet	129	3051873	3051863	10	0	203	23657	145181	61481
DMG1500082	Illumina MiSeq	3095130	436010747	38.9	50	140	151	151	33	37.1	147x	DMG1500082	Velvet	51	2876911	2876714	197	0	227	56410	266488	155584
DMG1500081	Illumina MiSeq	1113460	217069617	38.3	50	194	301	301	33	34.2	73x	DMG1500081	Velvet	256	2933026	2932976	50	0	201	11457	210818	26340
DMG1500080	Illumina MiSeq	2988004	418990677	38.7	50	140	151	151	33	36.8	142x	DMG1500080	Velvet	158	2966806	2966766	40	0	215	18777	111662	42135
DMG1500079	Illumina MiSeq	1690880	238845381	39.3	50	141	151	151	33	35	81x	DMG1500079	Velvet	244	2940685	2940579	106	0	208	12051	144146	26782
DMG1500078	Illumina MiSeq	2258746	310471152	38.5	50	137	151	151	33	36.9	105x	DMG1500078	Velvet	135	3102882	3102496	386	0	201	22984	236245	69718
DMG1500077	Illumina MiSeq	521138	111215146	38.8	50	213	251	251	33	36.9	37x	DMG1500077	Velvet	125	2992358	2992248	110	0	202	23938	182751	75508
DMG1500076	Illumina MiSeq	860528	178144361	38.5	50	207	301	301	33	34	60x	DMG1500076	Velvet	338	2992172	2992112	60	0	204	8852	87691	19159
DMG1500075	Illumina MiSeq	1822306	339828123	38.5	50	186	301	301	33	34.6	115x	DMG1500075	Velvet	292	3005209	3005199	10	0	203	10291	114183	23769
DMG1500074	Illumina MiSeq	2209738	385096944	38.4	50	174	301	301	33	34.9	130x	DMG1500074	SPAdes	112	3021481	3021090	391	0	128	26977	192409	60707
DMG1500073	Illumina MiSeq	1853808	328122112	38.4	50	176	301	301	33	34.1	111x	DMG1500073	Velvet	269	3001160	3001160	0	0	201	11156	87496	24302
DMG1500072	Illumina MiSeq	1782334	341556662	38.6	50	191	301	301	33	34.4	115x	DMG1500072	Velvet	238	3014138	3014138	0	0	204	12664	164276	30755
DMG1500071	Illumina MiSeq	1546670	186317936	38.6	50	120	151	151	33	34.6	63x	DMG1500071	Velvet	88	3016406	3016338	68	0	203	34277	316697	100854
DMG1500070	Illumina MiSeq	1260702	162685879	38.6	50	129	151	151	33	34.5	55x	DMG1500070	Velvet	67	3014494	3014369	125	0	201	44992	368523	177081
DMG1500069	Illumina MiSeq	980286	122750886	38.6	50	125	151	151	33	34.6	41x	DMG1500069	Velvet	90	3019091	3019005	86	0	217	33545	329698	80425
DMG1500068	Illumina MiSeq	1409446	178559088	38.7	50	126	151	151	33	34.1	60x	DMG1500068	Velvet	58	2943476	2943321	155	0	206	50749	334172	112516
DMG1500067	Illumina MiSeq	1385080	190719325	38.8	50	137	151	151	33	34.5	64x	DMG1500067	Velvet	49	2942355	2942146	209	0	206	60048	629488	178286
DMG1500066	Illumina MiSeq	1280804	191340862	39.1	50	149	151	151	33	34.2	64x	DMG1500066	Velvet	115	3010473	3010292	181	0	200	26178	268471	61713
DMG1500065	Illumina MiSeq	1444102	186293520	38.7	50	129	151	151	33	34.3	63x	DMG1500065	Velvet	62	3019468	3019320	148	0	251	48701	300154	123032
DMG1500064	Illumina MiSeq	1528302	199600084	38.8	50	130	151	151	33	34.5	67x	DMG1500064	Velvet	69	3014588	3014436	152	0	203	43689	493773	180012
DMG1500063	Illumina MiSeq	1005416	197810556	38.8	50	196	251	251	33	35	67x	DMG1500063	Velvet	80	2887507	2887467	40	0	201	36093	239816	71054
DMG1500062	Illumina MiSeq	691030	137529039	38.8	50	199	251	251	33	35.3	46x	DMG1500062	Velvet	94	2880653	2880532	121	0	206	30645	197183	99847
DMG1500061	Illumina MiSeq	475398	102434042	38.9	50	215	251	251	33	35.7	34x	DMG1500061	Velvet	71	2927044	2926861	183	0	202	41225	269040	96135
DMG1500060	Illumina MiSeq	485486	93497472	38.8	50	192	251	251	33	36.9	31x	DMG1500060	Velvet	185	3022409	3022019	390	0	203	16337	183287	40049
DMG1500059	Illumina MiSeq	1380466	179329948	38.9	50	129	151	151	33	34.5	60x	DMG1500059	Velvet	78	3018413	3018260	153	0	217	38697	219349	100462
DMG1500058	Illumina MiSeq	1888736	249949064	38.5	50	132	151	151	33	36.8	84x	DMG1500058	Velvet	53	2929852	2929622	230	0	215	55280	489333	310604
DMG1500057	Illumina MiSeq	1512584	214635031	39.3	50	141	151	151	33	34.7	72x	DMG1500057	Velvet	228	2970995	2970809	186	0	204	13030	222686	30118
DMG1500056	Illumina MiSeq	1437688	189360734	38.8	50	131	151	151	33	34.3	64x	DMG1500056	Velvet	71	3014502	3014324	178	0	203	42457	415392	175730
DMG1500055	Illumina MiSeq	1348128	165264598	38.9	50	122	151	151	33	34.4	56x	DMG1500055	Velvet	79	3013996	3013920	76	0	208	38151	341781	122573
DMG1500054	Illumina MiSeq	1516284	190231886	39.1	50	125	151	151	33	34.5	64x	DMG1500054	Velvet	83	3017238	3017082	156	0	209	36352	360415	117002
DMG1500053	Illumina MiSeq	469414	90278190	38.9	50	192	251	251	33	34.9	30x	DMG1500053	Velvet	121	2952478	2952408	70	0	200	24400	165299	62935
DMG1500052	Illumina MiSeq	1280376	209507684	38.8	50	163	251	251	33	35.7	71x	DMG1500052	Velvet	341	2931245	2931185	60	0	201	8596	61891	21071
DMG1500051	Illumina MiSeq	459138	97338480	39.2	50	212	251	251	33	36.8	33x	DMG1500051	Velvet	169	2973626	2973556	70	0	210	17595	146963	45754
DMG1500050	Illumina MiSeq	621740	92877218	38.9	50	149	151	151	33	34.1	31x	DMG1500050	Velvet	360	2875125	2874890	235	0	203	7986	76328	16923
DMG1500049	Illumina MiSeq	1559302	233026013	39.3	50	149	151	151	33	34.2	79x	DMG1500049	Velvet	63	3005130	3004715	415	0	210	47700	292136	119826
DMG1500048	Illumina MiSeq	671994	100511085	39.7	50	149	151	151	33	34.6	34x	DMG1500048	Velvet	220	3036034	3035167	867	0	204	13800	145612	28853
DMG1500047	Illumina MiSeq	2351610	396785966	38	50	168	301	301	33	35	134x	DMG1500047	SPAdes	69	2922138	2921746	392	0	128	42349	238300	115625
DMG1500046	Illumina MiSeq	1021758	152792062	39.6	50	149	151	151	33	34.1	51x	DMG1500046	Velvet	114	2968995	2968549	446	0	208	26043	182391	63278
DMG1500045	Illumina MiSeq	1104130	165171016	39.3	50	149	151	151	33	34.6	56x	DMG1500045	Velvet	90	2897285	2896558	727	0	208	32192	206856	70656
DMG1500044	Illumina MiSeq	1333044	199187912	39.2	50	149	151	151	33	33.9	67x	DMG1500044	Velvet	72	3064560	3064082	478	0	212	42563	399908	131934
DMG1500043	Illumina MiSeq	587206	119581292	39.2	50	203	251	251	33	37.1	40x	DMG1500043	Velvet	115	2907798	2907454	344	0	210	25285	165446	69236
DMG1500042	Illumina MiSeq	831876	120245804	38.7	50	144	151	151	33	33.9	40x	DMG1500042	Velvet	61	2910182	2909429	753	0	239	47707	244224	155768
DMG1500041	Illumina MiSeq	1087078	238742372	38.5	50	219	251	251	33	35.9	81x	DMG1500041	Velvet	60	2941415	2941042	373	0	128	49023	323040	139419
DMG1500040	Illumina MiSeq	900772	129251374	38.7	50	143	151	151	33	34.5	43x	DMG1500040	Velvet	87	2901531	2901267	264	0	202	33350	234386	115691
DMG1500039	Illumina MiSeq	1071946	154579899	38.9	50	144	151	151	33	34.6	52x	DMG1500039	Velvet	87	2950749	2950212	537	0	202	33916	302687	112665
DMG1500038	Illumina MiSeq	819612	118385147	38.5	50	144	151	151	33	34	40x	DMG1500038	Velvet	84	2909473	2909079	394	0	202	34636	238003	110204
DMG1500037	Illumina MiSeq	1615518	241464744	39.2	50	149	151	151	33	34.8	81x	DMG1500037	Velvet	56	3050037	3049786	251	0	201	54464	371394	169716
DMG1500036	Illumina MiSeq	1371968	219406915	37.9	50	159	251	251	33	36.6	74x	DMG1500036	Velvet	202	2930813	2930703	110	0	203	14508	89318	37447
DMG1500035	Illumina MiSeq	1753610	262150817	39.2	50	149	151	151	33	34.8	88x	DMG1500035	Velvet	64	2966222	2966102	120	0	208	46347	418712	148365
DMG1500034	Illumina MiSeq	632224	92233593	38.7	50	145	151	151	33	33.3	31x	DMG1500034	Velvet	78	2902893	2902606	287	0	202	37216	237664	128536
DMG1500033	Illumina MiSeq	785050	112531393	38.8	50	143	151	151	33	34.1	38x	DMG1500033	Velvet	80	2905120	2904882	238	0	202	36314	263636	113817
DMG1500032	Illumina MiSeq	858454	128437422	39.2	50	149	151	151	33	34.4	43x	DMG1500032	Velvet	108	3005465	3004435	1030	0	208	27828	297760	71444
DMG1500031	Illumina MiSeq	987780	147723181	39.1	50	149	151	151	33	34.7	50x	DMG1500031	Velvet	90	3005964	3005532	432	0	210	33399	242620	91207
DMG1500030	Illumina MiSeq	1214832	181736700	39.3	50	149	151	151	33	34.1	61x	DMG1500030	Velvet	77	3045531	3044862	669	0	205	39552	359778	102589
DMG1500029	Illumina MiSeq	606510	88527459	38.7	50	145	151	151	33	33.5	30x	DMG1500029	Velvet	90	2871545	2871062	483	0	200	31906	299620	100224
DMG1500028	Illumina MiSeq	805646	181074050	38.4	50	224	251	251	33	36.2	61x	DMG1500028	Velvet	55	2988717	2988597	120	0	203	54340	518415	191676
DMG1500027	Illumina MiSeq	1757102	262707797	39.6	50	149	151	151	33	34.8	89x	DMG1500027	Velvet	68	3050361	3049812	549	0	203	44858	357347	113078
DMG1500026	Illumina MiSeq	821896	167032044	38.9	50	203	251	251	33	36.8	56x	DMG1500026	Velvet	62	3059543	3059338	205	0	210	49347	266394	124542
DMG1500025	Illumina MiSeq	609104	91005703	39	50	149	151	151	33	34.3	30x	DMG1500025	Velvet	71	2891737	2891307	430	0	208	40728	290852	98493
DMG1500024	Illumina MiSeq	1235388	199997017	38.1	50	161	251	251	33	36.5	67x	DMG1500024	Velvet	113	3126954	3126793	161	0	211	27672	408049	97286
DMG1500023	Illumina MiSeq	843340	149950915	38.9	50	177	251	251	33	36.6	50x	DMG1500023	SPAdes	361	3293499	3293107	392	0	500	9123	292863	112503
DMG1500022	Illumina MiSeq	941922	156801519	38.2	50	166	251	251	33	36.3	53x	DMG1500022	Velvet	122	2903453	2903293	160	0	202	23798	163850	61855
DMG1500021	Illumina MiSeq	729732	131910717	38.3	50	180	251	251	33	36.3	44x	DMG1500021	Velvet	147	3095310	3095160	150	0	200	21056	245536	112476
DMG1500020	Illumina MiSeq	698314	135247022	38.9	50	193	251	251	33	36.4	45x	DMG1500020	Velvet	76	2972475	2972375	100	0	205	39111	375106	104123
DMG1500019	Illumina MiSeq	661330	126818968	38.7	50	191	251	251	33	36.9	43x	DMG1500019	Velvet	221	3049792	3049652	140	0	200	13799	163818	35953
DMG1500018	Illumina MiSeq	1273682	190282516	38.9	50	149	151	151	33	34.8	64x	DMG1500018	Velvet	45	2835436	2835116	320	0	201	63009	522893	220907
DMG1500017	Illumina MiSeq	1350362	201975833	39.4	50	149	151	151	33	34.7	68x	DMG1500017	Velvet	85	3043927	3043619	308	0	209	35810	253022	85044
DMG1500016	Illumina MiSeq	1244992	239780286	38.6	50	192	251	251	33	36.2	81x	DMG1500016	Velvet	335	3047345	3047175	170	0	203	9096	59522	19407
DMG1500015	Illumina MiSeq	576164	120466131	39	50	209	251	251	33	36.8	40x	DMG1500015	Velvet	110	3052359	3052249	110	0	204	27748	251895	71066
DMG1500014	Illumina MiSeq	819496	162955363	38.7	50	198	251	251	33	36.3	55x	DMG1500014	Velvet	99	3011483	3011208	275	0	207	30419	236823	106343
DMG1500013	Illumina MiSeq	966932	208624505	38.6	50	215	251	251	33	36.8	70x	DMG1500013	Velvet	69	3012702	3012326	376	0	221	43662	507244	192694
DMG1500012	Illumina MiSeq	866374	168486421	38.8	50	194	251	251	33	37.1	57x	DMG1500012	Velvet	107	2968674	2968325	349	0	202	27744	358062	115785
DMG1500011	Illumina MiSeq	897814	133969466	39	50	149	151	151	33	34.7	45x	DMG1500011	Velvet	60	2834006	2833533	473	0	208	47233	376479	149044
DMG1500010	Illumina MiSeq	651224	121972428	38.9	50	187	251	251	33	37.1	41x	DMG1500010	Velvet	107	2995804	2995566	238	0	202	27998	210524	103396
DMG1500009	Illumina MiSeq	765988	110310712	39.3	50	144	151	151	33	36.8	37x	DMG1500009	Velvet	151	2988741	2987624	1117	0	205	19792	165485	53326
DMG1500008	Illumina MiSeq	567496	102927574	38.7	50	181	251	251	33	36.3	34x	DMG1500008	Velvet	186	3080889	3080759	130	0	202	16563	171913	41748
DMG1500007	Illumina MiSeq	633040	124441493	39.1	50	196	251	251	33	36.8	42x	DMG1500007	Velvet	165	3081653	3081448	205	0	210	18676	190340	43900
DMG1500006	Illumina MiSeq	896826	181489634	38.9	50	202	251	251	33	36.1	61x	DMG1500006	Velvet	93	2911670	2911520	150	0	203	31308	180072	71706
DMG1500005	Illumina MiSeq	1592438	238117638	39.4	50	149	151	151	33	34.3	80x	DMG1500005	Velvet	64	3049034	3048464	570	0	208	47641	340179	148858
DMG1500004	Illumina MiSeq	1120436	167586795	39.5	50	149	151	151	33	34.3	56x	DMG1500004	Velvet	124	2969387	2968667	720	0	207	23946	253205	43244
DMG1500003	Illumina MiSeq	1074426	160644060	39.2	50	149	151	151	33	34.5	54x	DMG1500003	Velvet	59	2972219	2971889	330	0	208	50376	339104	141232
DMG1500002	Illumina MiSeq	451218	89771876	39	50	198	251	251	33	36.8	30x	DMG1500002	Velvet	242	3058325	3058285	40	0	237	12637	165836	30692
DMG1500001	Illumina MiSeq	612056	124830099	38.8	50	203	251	251	33	37.2	42x	DMG1500001	Velvet	114	3035489	3035439	50	0	235	26627	379617	79131

## Sheet: Typing
DATASET S1: Isolate Information
Note: PFGE types have been renamed to preserve privacy of information
Sample ID	Year	Country	Source	Binary type	Serotype	MLVA	MLVA Eur	MLST	PFGE	Analysis
DMG1500520	2015	Australia	Food	159	4b, 4d, 4e	04-17-12-05-03-11-14-00-16	07-08-07-15-09	3	E16	Prospective
DMG1500519	2015	Australia	Food	159	4b, 4d, 4e	04-17-12-05-03-11-14-00-16	07-08-07-15-09	3	E16	Prospective
DMG1500518	2015	Australia	Human	158	4b, 4d, 4e	04-17-16-05-03-11-14-00-16	07-08-11-15-09	3	J1	Prospective
DMG1500517	2015	Australia	Human	190	4b, 4d, 4e	04-16-25-05-02-05-14-00-13		2	O5	Prospective
DMG1500516	2015	Australia	Human	190	4b, 4d, 4e	04-16-19-05-02-05-14-00-13	07-07-15-06-10	2	O2	Prospective
DMG1500515	2015	Australia	Food	158	1/2b, 3b, 7	04-17-16-05-03-11-14-00-16	07-08-11-15-09	3	E6	Prospective
DMG1500514	2015	Australia	Food	158	1/2b, 3b, 7	04-17-16-05-03-11-14-00-16	07-08-11-15-09	3	E6	Prospective
DMG1500513	2015	Australia	Food	190	4b, 4d, 4e	04-16-26-05-02-05-14-00-13	07-07-21-06-09	2	O5	Prospective
DMG1500512	2015	Australia	Food	158	1/2b, 3b, 7	04-17-16-05-03-11-14-00-16	07-08-11-15-09	3	not performed	Prospective
DMG1500511	2015	Australia	Food	158	1/2b, 3b, 7	04-17-16-05-03-11-14-00-16	07-08-11-15-09	3	not performed	Prospective
DMG1500510	2015	Australia	Food	158	1/2b, 3b, 7	04-17-16-05-03-11-14-00-16	07-08-11-15-09	3	not performed	Prospective
DMG1500509	2015	Australia	Food	158	1/2b, 3b, 7	04-17-16-05-03-11-14-00-16	07-08-11-15-09	3	not performed	Prospective
DMG1500508	2015	Australia	Human	154	1/2b, 3b, 7	04-16-19-04-02-07-12-00-18	07-07-15-09-09	5	AA3	Prospective
DMG1500507	2015	Australia	Food	158	1/2b, 3b, 7	04-17-16-05-03-11-14-00-16	07-08-11-15-09	3	E6	Prospective
DMG1500506	2015	Australia	Food	158	1/2b, 3b, 7	04-17-16-05-03-11-14-00-16	07-08-11-15-09	3	E16	Prospective
DMG1500505	2015	Australia	Food	158	1/2b, 3b, 7	04-17-16-05-03-11-14-00-16	07-08-11-15-09	3	E1	Prospective
DMG1500504	2015	Australia	Food	158	1/2b, 3b, 7	04-17-16-05-03-11-14-00-16	07-08-11-15-09	3	E16	Prospective
DMG1500503	2015	Australia	Food	190	4b, 4d, 4e	04-16-25-05-02-05-14-00-13	07-07-21-06-10	2	O5	Prospective
DMG1500502	2015	Australia	Food	26	1/2a, 3a	03-18-10-04-03-08-11-05-00	06-09-05-10-06	101	P1	Prospective
DMG1500501	2015	Australia	Food	26	1/2a, 3a	03-18-10-04-03-08-11-05-00	06-09-05-10-06	101	P1	Prospective
DMG1500500	2015	Australia	Food	159	1/2b, 3b, 7	04-17-16-05-03-11-14-00-16	07-08-11-15-09	3	E15	Prospective
DMG1500499	2015	Australia	Human	255	4b, 4d, 4e	03-16-12-05-03-05-15-00-18	06-07-07-06-09	1	B5	Prospective
DMG1500498	2015	Australia	Human	187	1/2a, 3a	03-19-07-04-03-16-10-03-13	06-10-02-X-06	91	AR1	Prospective
DMG1500497	2015	Australia	Food	26	1/2a, 3a	03-18-10-04-03-08-11-05-00	06-10-05-10-06	101	P1	Prospective
DMG1500496	2014	Australia	Food	190	4b, 4d, 4e	04-16-23-05-02-06-22-00-18	07-07-19-07-09	54	E13	Prospective
DMG1500495	2014	Australia	Human	58	Serotype not established	03-12-00-00-03-00-00-00-17	06-03-00-00	299	AZ1	Prospective
DMG1500494	2014	Australia	Food	158	1/2b, 3b, 7	04-17-16-05-03-11-14-00-16	07-08-11-15-09	3	E2	Prospective
DMG1500493	2014	Australia	Food	82	1/2a, 3a	04-18-22-00-03-08-10-05-00	07-09-17-10-06	204	C6	Prospective
DMG1500492	2014	Australia	Food	158	1/2b, 3b, 7	04-17-16-05-03-11-14-00-16	07-08-11-15-09	3	E2	Prospective
DMG1500491	2014	Australia	Food	158	1/2b, 3b, 7	04-17-16-05-03-11-14-00-16	07-08-11-15-09	3	E2	Prospective
DMG1500490	2014	Australia	Food	158	1/2b, 3b, 7	04-17-16-05-03-11-14-00-16	07-08-11-15-09	3	E6	Prospective
DMG1500489	2014	Australia	Food	82	1/2a, 3a	05-18-22-00-03-08-10-05-00	08-09-17-10-06	204	C3	Prospective
DMG1500488	2014	Australia	Food	158	1/2b, 3b, 7	04-17-16-05-03-11-14-00-16	07-08-11-15-09	3	E16	Prospective
DMG1500487	2014	Australia	Food	158	1/2b, 3b, 7	04-17-16-05-03-11-14-00-16	07-08-11-15-09	3	E21	Prospective
DMG1500486	2014	Australia	Food	159	1/2b, 3b, 7	04-17-19-05-03-11-14-00-16	07-08-15-15-09	3	E17	Prospective
DMG1500485	2014	Australia	Food	82	1/2a, 3a	04-18-22-00-03-08-10-05-00	07-10-17-10-06	204	AE2	Prospective
DMG1500484	2014	Australia	Human	82	1/2c, 3c	04-20-20-04-03-11-10-04-00	07-12-15-15-06	9	I11	Prospective
DMG1500483	2014	Australia	Human	159	1/2b, 3b, 7	04-18-11-05-03-11-14-00-08	07-10-06-15-12	324	AG2	Prospective
DMG1500482	2014	Australia	Human	159	1/2b, 3b, 7	04-17-16-05-03-11-14-00-16	07-08-11-15-09	3	E22	Prospective
DMG1500481	2014	Australia	Human	255	4b, 4d, 4e	03-16-12-05-03-05-15-00-18		1	X4	Prospective
DMG1500480	2014	Australia	Human	35	1/2a, 3a	03-17-15-00-03-10-10-00-00		21	AX1	Prospective
DMG1500479	2014	Australia	Human	222	1/2b, 3b, 7	04-17-09-05-04-07-14-00-19		87	AY1	Prospective
DMG1500478	2014	Australia	Human	255	4b, 4d, 4e	03-16-12-05-03-05-15-00-18	06-07-07-06-09	1	X4	Prospective
DMG1500477	2014	Australia	Human	190	4b, 4d, 4e	04-16-21-05-02-05-14-00-13	07-07-17-06-10	2	O9	Prospective
DMG1500476	2014	Australia	Human	190	4b, 4d, 4e	04-16-21-05-02-05-14-00-13	07-07-17-06-10	2	O9	Prospective
DMG1500475	2014	Australia	Food	82	1/2a, 3a	05-18-22-00-03-08-10-05-00	08-09-17-10-06	204	C1	Prospective
DMG1500474	2014	Australia	Food	82	1/2a, 3a	05-18-22-00-03-08-10-05-00	08-09-17-10-06	204	C1	Prospective
DMG1500473	2014	Australia	Human	190	4b, 4d, 4e	04-16-13-05-03-07-14-00-18		455	E11	Prospective
DMG1500472	2014	Australia	Food	82	1/2a, 3a	05-18-22-00-03-08-10-05-00	08-09-17-10-06	204	C1	Prospective
DMG1500471	2014	Australia	Food	82	1/2a, 3a	05-18-22-00-03-08-10-05-00	08-09-17-10-06	204	C1	Prospective
DMG1500470	2014	Australia	Food	82	1/2a, 3a	05-18-22-00-03-08-10-05-00	08-09-17-10-06	204	C1	Prospective
DMG1500469	2014	Australia	Food	82	1/2c, 3c	03-20-20-04-03-13-10-04-00	06-11-15-18-06	9	I13	Prospective
DMG1500468	2014	Australia	Environ	82	1/2a, 3a	05-18-22-00-03-08-10-05-00	08-09-17-10-06	204	C1	Prospective
DMG1500467	2014	Australia	Environ	82	1/2a, 3a	05-18-22-00-03-08-10-05-00	08-09-17-10-06	204	C1	Prospective
DMG1500466	2014	Australia	Environ	82	1/2a, 3a	05-18-22-00-03-08-10-05-00	08-09-17-10-06	204	C1	Prospective
DMG1500465	2014	Australia	Human	254	4b, 4d, 4e	03-16-15-06-03-05-15-00-18	06-07-10-06-09	1	A1	Prospective
DMG1500464	2014	Australia	Food	82	1/2c, 3c	03-20-20-04-03-13-10-04-00	06-12-15-18-06	9	I2	Prospective
DMG1500463	2014	Australia	Human	58	1/2a, 3a	03-17-06-00-03-09-10-00-11	06-08-01-12-06	321	V1	Prospective
DMG1500462	2014	Australia	Human	58	1/2a, 3a	03-17-06-00-03-09-10-00-11	06-08-01-12-06	321	V1	Prospective
DMG1500461	2014	Australia	Human	159	1/2b, 3b, 7	04-17-16-05-03-11-14-00-16	07-08-11-15-09	3	E8	Prospective
DMG1500460	2014	Australia	Food	159	1/2b, 3b, 7	04-17-16-05-03-11-14-00-16	07-08-11-15-09	3	M4	Prospective
DMG1500459	2014	Australia	Food	190	4b, 4d, 4e	04-16-26-05-02-05-14-00-13	07-07-22-06-10	145	J3	Prospective
DMG1500458	2014	Australia	Food	50	1/2a, 3a	03-16-19-04-03-08-11-03-00	06-07-14-10-06	121	L3	Prospective
DMG1500457	2014	Australia	Food	18	1/2a, 3a	05-19-17-04-03-09-10-00-13	08-10-12-12-06	26	AL1	Prospective
DMG1500456	2014	Australia	Food	18	1/2a, 3a	05-19-17-04-03-09-10-00-13	08-10-13-11-06	26	AL1	Prospective
DMG1500455	2014	Australia	Human	82	1/2a, 3a	05-18-22-00-03-08-10-05-00	08-10-17-10-06	204	C3	Prospective
DMG1500454	2014	Australia	Human	82	1/2a, 3a	05-18-22-00-03-08-10-05-00	08-09-17-10-06	204	AE2	Prospective
DMG1500453	2014	Australia	Human	158	1/2b, 3b, 7	04-17-16-05-03-11-14-00-16	07-08-11-15-09	NT	E23	Prospective
DMG1500452	2014	Australia	Human	255	4b, 4d, 4e	03-16-12-05-03-05-15-00-18	06-07-07-06-09	1	X4	Prospective
DMG1500451	2014	Australia	Human	190	4b, 4d, 4e	04-16-25-05-02-05-14-00-13	07-07-21-06-10	2	O5	Prospective
DMG1500450	2014	Australia	Human	159	1/2b, 3b, 7	04-17-16-05-03-11-14-00-16	07-08-11-15-09	3	E27	Prospective
DMG1500449	2014	Australia	Human	179	1/2a, 3a	02-17-19-04-03-08-11-09-00	05-08-15-10-06	14	S3	Prospective
DMG1500448	2014	Australia	Human	222	1/2b, 3b, 7	04-17-08-05-04-07-14-00-19	07-08-03-09-00	87	AK1	Prospective
DMG1500447	2014	Australia	Human	82	1/2a, 3a	04-18-22-00-03-08-10-05-00	07-10-17-10-06	204	AE2	Prospective
DMG1500446	2014	Australia	Food	50	1/2a, 3a	03-16-19-04-03-08-11-03-00	06-07-14-10-06	121	R3	Prospective
DMG1500445	2014	Australia	Human	254	4b, 4d, 4e	03-16-22-05-03-05-15-00-18	06-07-18-06-09	1	B3	Prospective
DMG1500444	2014	Australia	Environ	50	1/2a, 3a	03-16-19-04-03-08-11-03-00	06-07-14-10-06	121	L2	Prospective
DMG1500443	2014	Australia	Human	254	4b, 4d, 4e	03-16-13-05-03-05-15-00-18	06-07-08-06-09	1	T1	Prospective
DMG1500442	2014	Australia	Human	222	4b, 4d, 4e	07-16-08-05-02-06-08-00-17	10-07-03-07-09	382	AW1	Prospective
DMG1500441	2014	Australia	Food	158	1/2b, 3b, 7	04-17-16-05-03-11-14-00-16	07-08-11-15-09	3	E6	Prospective
DMG1500440	2014	Australia	Food	158	1/2b, 3b, 7	04-17-16-05-03-11-14-00-16	07-08-11-15-09	3	E6	Prospective
DMG1500439	2014	Australia	Food	58	1/2a, 3a	03-19-10-04-03-12-10-00-00	06-10-05-16-06	20	AI1	Prospective
DMG1500438	2014	Australia	Human	190	4b, 4d, 4e	04-16-28-05-02-05-14-00-13		2	O1	Prospective
DMG1500437	2014	Australia	Human	190	4b, 4d, 4e	04-16-28-05-02-05-14-00-13		2	O1	Prospective
DMG1500436	2014	Australia	Human	255	4b, 4d, 4e	03-16-12-05-03-05-15-00-18		1	X2	Prospective
DMG1500435	2014	Australia	Human	255	4b, 4d, 4e	03-16-22-05-03-05-15-00-18		1	AV1	Prospective
DMG1500434	2014	Australia	Human	59	1/2a, 3a	04-16-15-00-03-08-10-00-00		7	AO1	Prospective
DMG1500433	2014	Australia	Human	154	4b, 4d, 4e	05-16-12-04-05-06-14-00-15		4	Q3	Prospective
DMG1500432	2014	Australia	Human	190	4b, 4d, 4e	04-16-25-05-02-05-14-00-13		2	O4	Prospective
DMG1500431	2014	Australia	Human	58	1/2a, 3a	03-17-06-00-00-09-10-00-11		321	V1	Prospective
DMG1500430	2013	Australia	Human	82	1/2c, 3c	04-20-20-04-03-11-10-04-00		9	I11	Prospective
DMG1500429	2013	Australia	Human	158	1/2b, 3b, 7	04-17-16-05-03-11-14-00-16		3	E6	Prospective
DMG1500428	2014	Australia	Food	254	4b, 4d, 4e	03-16-22-05-03-05-15-00-18	06-07-18-06-09	1	X1	Prospective
DMG1500427	2014	Australia	Food	158	1/2b, 3b, 7	04-17-16-05-03-11-14-00-16	07-08-11-15-09	3	E16	Prospective
DMG1500426	2014	Australia	Food	159	1/2b, 3b, 7	04-17-16-05-03-11-14-00-16	07-08-11-15-09	3	M1	Prospective
DMG1500425	2014	Australia	Food	158	1/2b, 3b, 7	04-17-16-05-03-11-14-00-16	07-08-11-15-09	3	E6	Prospective
DMG1500424	2014	Australia	Food	158	1/2b, 3b, 7	04-17-16-05-03-11-14-00-16	07-08-11-15-09	3	E6	Prospective
DMG1500423	2014	Australia	Human	254	4b, 4d, 4e	03-16-14-06-03-05-15-00-18	06-07-09-06-09	1	B3	Retrospective
DMG1500422	2014	Australia	Food	255	4b, 4d, 4e	03-16-14-06-03-05-15-00-18	06-07-09-06-09	1	A1	Retrospective
DMG1500421	2014	Australia	unknown		4b, 4d, 4e	03-16-12-06-03-05-15-00-18	06-07-09-06-09	1	A1	Retrospective
DMG1500420	2014	Australia	Human	254	4b, 4d, 4e	03-16-14-06-03-05-15-00-18	06-07-09-06-09	1	A1	Retrospective
DMG1500419	2014	Australia	Food	82	1/2a, 3a	05-18-15-00-03-08-10-05-00	08-09-10-10-06	204	AE1	Retrospective
DMG1500418	2014	Australia	Food	155	1/2a, 3a	02-17-22-04-03-08-10-00-00	05-08-17-10-06	155	AB1	Retrospective
DMG1500417	2014	Australia	Food	155	1/2a, 3a	02-17-22-04-03-08-10-00-00	05-08-17-10-06	155	AB1	Retrospective
DMG1500416	2014	Australia	Food	254	4b, 4d, 4e	03-16-12-06-03-05-15-00-18	06-07-07-06-09	1	A1	Retrospective
DMG1500415	2014	Australia	Food	254	4b, 4d, 4e	03-16-12-06-03-05-15-00-18	06-07-07-06-09	1	A1	Retrospective
DMG1500414	2014	Australia	Human	254	4b, 4d, 4e	03-16-14-06-03-05-15-00-18	06-07-09-06-09	1	A1	Retrospective
DMG1500413	2014	Australia	Food	158	1/2b, 3b, 7	04-17-18-05-03-11-14-00-16	07-08-13-15-09	3	E7	Retrospective
DMG1500412	2014	Australia	Human	254	4b, 4d, 4e	03-16-14-06-03-05-15-00-18	06-07-09-06-09	1	A1	Retrospective
DMG1500411	2014	Australia	Human	159	1/2b, 3b, 7	04-17-16-05-03-11-14-00-16	07-08-11-15-09	3	E28	Retrospective
DMG1500410	2014	Australia	Food	131	1/2a, 3a	03-18-31-00-03-13-10-00-00	06-10-26-18-06	120	K3	Retrospective
DMG1500409	2014	Australia	Food	82	1/2a, 3a	05-18-22-00-03-08-10-05-00	08-10-17-10-06	204	C4	Retrospective
DMG1500408	2014	Australia	Food	155	1/2a, 3a	02-17-22-04-03-08-10-00-00	05-08-17-10-06	155	AB1	Retrospective
DMG1500407	2014	Australia	Food	155	1/2a, 3a	02-17-22-04-03-08-10-00-00	05-08-17-10-06	155	AB1	Retrospective
DMG1500406	2014	Australia	Human	254	4b, 4d, 4e	03-16-14-06-03-05-15-00-18	06-07-09-06-09	1	A1	Retrospective
DMG1500405	2014	Australia	Human	254	4b, 4d, 4e	03-16-14-06-03-05-15-00-18	06-07-09-06-09	1	A1	Retrospective
DMG1500404	2014	Australia	Food	158	1/2b, 3b, 7	04-17-16-05-03-11-14-00-16	07-08-11-15-09	3	E6	Retrospective
DMG1500403	2014	Australia	Human	254	4b, 4d, 4e	03-16-14-06-03-05-15-00-18	06-07-09-06-09	1	A1	Retrospective
DMG1500402	2014	Australia	Food	19	1/2a, 3a	03-17-26-00-03-11-10-00-00	06-08-21-15-06	325	AD1	Retrospective
DMG1500401	2014	Australia	Human	82	1/2c, 3c	04-20-20-04-03-11-10-04-00	07-12-15-15-06	9	I11	Retrospective
DMG1500400	2014	Australia	Human	158	1/2b, 3b, 7	04-17-16-05-03-11-14-00-16	07-08-11-15-09	3	E6	Retrospective
DMG1500399	2014	Australia	Human	158	1/2b, 3b, 7	04-17-16-05-03-11-14-00-16	07-08-11-15-09	3	E6	Retrospective
DMG1500398	2013	Australia	Human	255	4b, 4d, 4e	03-16-14-06-03-05-15-00-18	06-07-09-06-09	1	A1	Retrospective
DMG1500397	2014	Australia	Human	190	4b, 4d, 4e	04-16-28-05-02-05-14-00-13	07-07-23-06-10	2	AS1	Retrospective
DMG1500396	2014	Australia	Human	190	4b, 4d, 4e	04-16-28-05-02-05-14-00-13	07-07-23-06-10	2	AS1	Retrospective
DMG1500395	2014	Australia	Human	254	4b, 4d, 4e	03-16-12-05-03-05-15-00-18	06-07-07-06-09	1	X4	Retrospective
DMG1500394	2014	Australia	Human	254	4b, 4d, 4e	03-16-12-05-03-05-15-00-18	06-07-07-06-09	1	X4	Retrospective
DMG1500393	2014	Australia	Human	50	1/2a, 3a	07-17-09-00-03-12-13-00-14	10-08-04-16-06	427	AJ1	Retrospective
DMG1500392	2014	Australia	Human					1	X4	Retrospective
DMG1500391	2014	Australia	Food	50	1/2a, 3a	03-16-19-04-03-08-11-03-00	06-07-14-10-06	121	R3	Retrospective
DMG1500390	2014	Australia	Food	50	1/2a, 3a	03-16-19-04-03-08-11-03-00	06-07-14-10-06	121	R3	Retrospective
DMG1500389	2014	Australia	Food	158	1/2b, 3b, 7	04-17-16-05-03-11-14-00-16	07-08-11-15-09	3	E16	Retrospective
DMG1500388	2014	Australia	Human	254	4b, 4d, 4e	03-16-14-06-03-05-15-00-18	06-07-09-06-09	1	A1	Retrospective
DMG1500387	2014	Australia	Food	159	1/2b, 3b, 7	04-17-12-05-03-11-14-00-16	07-08-07-15-09	3	E16	Retrospective
DMG1500386	2014	Australia	Food	50	1/2a, 3a	03-16-19-04-03-08-11-03-00	06-07-14-10-06	121	R3	Retrospective
DMG1500385	2014	Australia	Human	254	4b, 4d, 4e	03-16-14-06-03-05-15-00-18	06-07-09-06-09	1	A1	Retrospective
DMG1500384	2014	Australia	Food	178	1/2a, 3a	04-17-20-01-03-08-11-08-00	07-08-15-10-06	11	AU1	Retrospective
DMG1500383	2013	Australia	unknown					35	not performed	Retrospective
DMG1500382	2013	Australia	Human	158	1/2b, 3b, 7	04-17-17-05-03-11-14-00-16	07-08-12-15-09	3	E6	Retrospective
DMG1500381	2013	Australia	Environ	158	1/2b, 3b, 7	04-17-16-05-03-11-14-00-16	07-08-11-15-09	3	E3	Retrospective
DMG1500380	2013	Australia	Food	158	1/2b, 3b, 7	04-17-16-05-03-11-14-00-16	07-08-11-15-09	3	E3	Retrospective
DMG1500379	2014	Australia	Human	158	1/2b, 3b, 7	04-17-16-05-03-13-14-00-16	07-08-11-18-09	3	E4	Retrospective
DMG1500378	2013	Australia	Human	43	1/2a, 3a	03-16-06-00-03-09-10-00-11	06-07-01-12-06	648	AT1	Retrospective
DMG1500377	2013	Australia	Human	50	Serotype not established	03-12-00-00-03-00-00-00-17	06-03-00-00-00	299	AZ2	Retrospective
DMG1500376	2013	Australia	Food	159	1/2b, 3b, 7	04-17-16-05-03-11-14-00-16	07-08-11-15-09	3	E17	Retrospective
DMG1500375	2013	Australia	Food	159	1/2b, 3b, 7	04-17-16-05-03-11-15-00-16	07-08-11-15-09	3	E17	Retrospective
DMG1500374	2013	Australia	Food	159	1/2b, 3b, 7	04-17-16-05-03-11-14-00-16	07-08-11-15-09	3	E17	Retrospective
DMG1500373	2013	Australia	Food	159	1/2b, 3b, 7	04-17-16-05-03-11-14-00-16	07-08-11-15-09	3	E17	Retrospective
DMG1500372	2013	Australia	Food	159	1/2b, 3b, 7	04-17-16-05-03-11-14-00-16	07-08-11-15-09	3	E17	Retrospective
DMG1500371	2013	Australia	Food	159	1/2b, 3b, 7	04-17-16-05-03-11-14-00-16	07-08-11-15-09	3	E17	Retrospective
DMG1500370	2013	Australia	Food	146	1/2a, 3a	08-18-31-00-03-13-10-00-00	11-09-26-18-06	120	K5	Retrospective
DMG1500369	2013	Australia	Food	158	1/2b, 3b, 7	04-17-16-05-03-11-14-00-16	07-08-11-15-09	3	E6	Retrospective
DMG1500368	2013	Australia	Food	50	1/2a, 3a	05-17-18-00-03-08-10-00-00	08-08-14-10-06	722	AQ1	Retrospective
DMG1500367	2013	Australia	Food	254	4b, 4d, 4e	03-16-19-05-03-05-15-00-18	06-07-14-06-09	1	A2	Retrospective
DMG1500366	2013	Australia	Environ	82	1/2a, 3a	05-18-22-00-03-08-10-05-00	08-09-17-10-06	204	C4	Retrospective
DMG1500365	2013	Australia	unknown					121	not performed	Retrospective
DMG1500364	2013	Australia	Environ	50	1/2a, 3a	03-16-19-04-03-08-11-03-00	06-07-14-10-06	121	L1	Retrospective
DMG1500363	2013	Australia	Environ					204	C3	Retrospective
DMG1500362	2013	Australia	Environ					204	C4	Retrospective
DMG1500361	2013	Australia	Environ					321	V1	Retrospective
DMG1500360	2013	Australia	Environ					5	AA1	Retrospective
DMG1500359	2013	Australia	Environ					3	E3	Retrospective
DMG1500358	2013	Australia	Environ					321	V1	Retrospective
DMG1500357	2013	Australia	Environ					5	AA1	Retrospective
DMG1500356	2013	Australia	Food					3	E6	Retrospective
DMG1500355	2013	Australia	Human					2	O5	Retrospective
DMG1500354	2013	Australia	Human					3	E3	Retrospective
DMG1500353	2013	Australia	Human	158	1/2b, 3b, 7	04-17-16-05-03-11-14-00-16	07-08-11-15-09	3	E24	Retrospective
DMG1500352	2013	Australia	Food	154	1/2a, 3a	02-17-22-04-03-08-10-00-00	05-08-17-10-06	155	G6	Retrospective
DMG1500351	2013	Australia	Human	82	1/2a, 3a	05-18-22-00-03-08-10-05-00	08-09-17-10-06	204	AE2	Retrospective
DMG1500350	2013	Australia	Food	158	1/2b, 3b, 7	04-17-16-05-03-11-14-00-16	07-08-11-15-09	3	E6	Retrospective
DMG1500349	2013	Australia	Food	83	1/2c, 3c	04-20-19-04-03-11-10-04-00	07-11-14-15-06	9	I5	Retrospective
DMG1500348	2013	Australia	Food	187	1/2a, 3a	03-19-07-04-03-16-10-03-13	06-10-02-X-06	91	AR1	Retrospective
DMG1500347	2013	Australia	Food	83	1/2c, 3c	04-20-19-04-03-11-10-04-00	07-11-14-15-06	9	I5	Retrospective
DMG1500346	2013	Australia	Food	58	1/2a, 3a	04-16-17-00-03-08-10-00-00	07-07-12-10-06	85	AO2	Retrospective
DMG1500345	2013	Australia	Human	82	1/2c, 3c	04-20-20-04-03-13-10-04-00	07-11-15-18-06	9	I2	Retrospective
DMG1500344	2013	Australia	Human	254	4b, 4d, 4e	03-16-12-05-03-05-15-00-18	06-07-07-06-09	1	X3	Retrospective
DMG1500343	2013	Australia	Human	155	1/2a, 3a	02-17-22-04-03-08-10-00-00	05-08-17-10-06	155	G1	Retrospective
DMG1500342	2013	Australia	Environ	82	1/2a, 3a	05-18-22-00-03-08-10-05-00	08-09-17-10-06	204	AE2	Retrospective
DMG1500341	2013	Australia	Environ	82	1/2a, 3a	05-18-22-00-03-08-10-05-00	08-09-17-10-06	204	AE2	Retrospective
DMG1500340	2013	Australia	Food	191	4b, 4d, 4e	04-16-25-05-02-05-14-00-13	07-07-21-06-10	2	O3	Retrospective
DMG1500339	2013	Australia	Food	50	1/2a, 3a	03-16-19-04-03-08-11-03-00	06-07-14-10-06	121	R3	Retrospective
DMG1500338	2013	Australia	Food	50	1/2a, 3a	03-16-19-04-03-08-11-03-00	06-07-14-10-06	121	R3	Retrospective
DMG1500337	2013	Australia	Food	82	1/2a, 3a	05-18-22-00-03-08-10-05-00	08-09-17-10-06	204	C4	Retrospective
DMG1500336	2013	Australia	Food	82	1/2a, 3a	05-18-22-00-03-08-10-05-00	08-09-17-10-06	204	C4	Retrospective
DMG1500335	2013	Australia	Food	50	1/2a, 3a	03-16-19-04-03-08-11-03-00	06-07-14-10-06	121	R3	Retrospective
DMG1500334	2013	Australia	Food	50	1/2a, 3a	03-16-19-04-03-08-11-03-00	06-07-14-10-06	121	R3	Retrospective
DMG1500333	2013	Australia	Food	254	4b, 4d, 4e	03-16-12-05-03-05-16-00-18	06-07-07-06-09	1	B2	Retrospective
DMG1500332	2013	Australia	Food	26	1/2a, 3a	03-18-10-04-03-08-11-05-00	06-09-05-10-06	101	AQ2	Retrospective
DMG1500331	2013	Australia	Food	50	1/2a, 3a	03-16-19-04-03-08-11-03-00	06-07-14-10-06	121	R3	Retrospective
DMG1500330	2013	Australia	Food	254	4b, 4d, 4e	03-16-24-05-03-05-15-00-18	06-07-19-06-09	710	B3	Retrospective
DMG1500329	2013	Australia	Human	154	4b, 4d, 4e	05-16-19-04-05-06-14-00-15	08-07-14-07-11	4	Q1	Retrospective
DMG1500328	2013	Australia	Human	154	4b, 4d, 4e	05-16-19-04-05-06-14-00-15	08-07-14-07-11	4	Q1	Retrospective
DMG1500327	2013	Australia	Human	154	4b, 4d, 4e	05-16-19-04-05-06-14-00-15	08-07-14-07-11	4	Q1	Retrospective
DMG1500326	2013	Australia	Environ	51	1/2a, 3a	03-16-20-04-03-08-11-03-00	06-07-15-10-06	121	not performed	Retrospective
DMG1500325	2013	Australia	Environ	83	1/2c, 3c	03-20-12-04-03-12-10-04-00	06-11-07-17-06	9	not performed	Retrospective
DMG1500324	2013	Australia	Environ	27	Serotype not established	03-13-00-00-03-00-00-00-16	06-04-00-00-08	203	not performed	Retrospective
DMG1500323	2013	Australia	Environ	82	1/2c, 3c	04-19-20-04-03-13-10-04-00	07-10-15-18-06	9	not performed	Retrospective
DMG1500322	2013	Australia	Environ	146	1/2a, 3a	03-18-31-00-03-12-10-00-00	06-09-26-16-06	8	not performed	Retrospective
DMG1500321	2013	Australia	Environ	190	4b, 4d, 4e	04-16-28-05-02-05-14-00-13	07-07-23-06-10	2	not performed	Retrospective
DMG1500320	2013	Australia	Environ	254	4b, 4d, 4e	03-16-14-06-03-05-15-00-18	06-07-09-06-09	1	not performed	Retrospective
DMG1500319	2013	Australia	Environ	254	4b, 4d, 4e	03-16-14-05-03-05-15-00-18	06-07-09-06-09	1	not performed	Retrospective
DMG1500318	2013	Australia	Environ	254	4b, 4d, 4e	03-16-11-05-03-05-15-00-18	06-07-06-06-09	1	not performed	Retrospective
DMG1500317	2013	Australia	Environ	154	1/2b, 3b, 7	04-17-15-05-02-08-12-00-16	07-08-10-10-09	5	not performed	Retrospective
DMG1500316	2013	Australia	Food	158	1/2b, 3b, 7	04-17-16-05-03-11-14-00-16	07-08-11-15-09	3	E3	Retrospective
DMG1500315	2013	Australia	Food	158	1/2b, 3b, 7	04-17-16-05-03-11-14-00-16	07-08-11-15-09	3	E3	Retrospective
DMG1500314	2013	Australia	Environ		1/2b, 3b, 7	04-16-19-04-02-07-12-00-18	07-07-14-09-09	5	AA2	Retrospective
DMG1500313	2013	Australia	Environ		1/2b, 3b, 7	04-16-19-04-02-07-12-00-18	07-07-15-09-09	5	AA2	Retrospective
DMG1500312	2013	Australia	Environ		1/2b, 3b, 7	04-16-19-04-02-07-12-00-18	07-07-14-09-09	5	AA2	Retrospective
DMG1500311	2013	Australia	Food		1/2a, 3a	03-16-19-04-03-08-11-03-00	06-07-14-10-06	121	L4	Retrospective
DMG1500310	2013	Australia	Human		4b, 4d, 4e	03-16-21-05-03-05-14-00-18	06-07-17-06-09	1	A1	Retrospective
DMG1500309	2013	Australia	Human		4b, 4d, 4e	03-16-12-05-02-05-15-00-18	06-07-07-06-09	1	X1	Retrospective
DMG1500308	2013	Australia	Human		1/2b, 3b, 7	04-17-16-05-03-12-14-00-16	07-08-11-16-09	3	E3	Retrospective
DMG1500307	2013	Australia	Human	82	1/2a, 3a	05-18-22-00-03-08-10-05-00	08-09-17-10-06	204	C3	Retrospective
DMG1500306	2013	Australia	Human	254	4b, 4d, 4e	03-16-12-05-03-05-15-00-18	06-07-07-06-09	1	X1	Retrospective
DMG1500305	2013	Australia	Food	178	1/2a, 3a	02-17-19-04-03-08-11-09-00	05-08-15-10-06	14	S4	Retrospective
DMG1500304	2013	Australia	Human	190	4b, 4d, 4e	04-16-25-05-02-05-14-00-13	07-07-21-06-10	2	O3	Retrospective
DMG1500303	2013	Australia	Human	59	1/2a, 3a	04-16-15-00-03-08-10-00-00	07-07-10-10-06	7	AO1	Retrospective
DMG1500302	2013	Australia	Food	59	1/2a, 3a	04-16-15-00-03-08-10-00-00	07-07-10-10-06	7	AO3	Retrospective
DMG1500301	2013	Australia	Food	255	4b, 4d, 4e	03-16-12-05-03-05-15-00-18	06-07-07-06-09	1	T2	Retrospective
DMG1500300	2013	Australia	Food	82	1/2a, 3a	04-20-20-04-03-13-10-04-00	07-11-15-18-06	9	I6	Retrospective
DMG1500299	2013	Australia	Food	19	1/2a, 3a	03-17-26-00-03-11-10-00-00	06-08-21-15-06	325	AD1	Retrospective
DMG1500298	2013	Australia	Food	255	4b, 4d, 4e	03-16-12-05-03-05-15-00-18	06-07-07-06-09	1	T2	Retrospective
DMG1500297	2013	Australia	Food	190	4b, 4d, 4e	04-16-28-05-02-05-14-00-13	07-07-23-06-10	2	O6	Retrospective
DMG1500296	2013	Australia	Food	158	1/2b, 3b, 7	04-17-16-05-03-11-14-00-16	07-08-11-15-09	3	E3	Retrospective
DMG1500295	2013	Australia	unknown					204	not performed	Retrospective
DMG1500294	2013	Australia	Food	155	1/2a, 3a	02-17-22-04-03-08-10-00-00	05-08-17-10-06	320	G1	Retrospective
DMG1500293	2013	Australia	Food	50	1/2a, 3a	03-16-19-04-03-08-11-03-00	06-07-14-10-06	121	L5	Retrospective
DMG1500292	2013	Australia	Food	254	4b, 4d, 4e	03-16-12-05-03-05-15-00-18	06-07-07-06-09	1	B2	Retrospective
DMG1500291	2013	Australia	Food	254	4b, 4d, 4e	03-16-12-05-03-05-15-00-18	06-07-07-06-09	1	B2	Retrospective
DMG1500290	2013	Australia	Food	254	4b, 4d, 4e	03-16-12-05-03-05-15-00-18	06-07-07-06-09	1	B2	Retrospective
DMG1500289	2013	Australia	Food	154	1/2a, 3a	02-17-22-04-03-08-10-00-00	05-08-17-10-06	155	G7	Retrospective
DMG1500288	2013	Australia	Food	254	4b, 4d, 4e	03-16-19-05-03-05-15-00-18	06-07-15-06-09	328	A2	Retrospective
DMG1500287	2013	Australia	Food	26	1/2a, 3a	03-18-10-04-03-08-11-06-00	06-09-05-10-06	38	P2	Retrospective
DMG1500286	2013	Australia	Environ	254	4b, 4d, 4e	03-16-14-06-03-05-15-00-18	06-07-09-06-09	1	A1	Retrospective
DMG1500285	2013	Australia	Food	159	1/2b, 3b, 7	04-17-16-05-03-13-14-00-16	07-08-11-18-09	3	E18	Retrospective
DMG1500284	2013	Australia	Food	159	1/2b, 3b, 7	04-17-16-05-03-12-14-00-16	07-08-11-16-09	3	E18	Retrospective
DMG1500283	2013	Australia	Food	82	1/2c, 3c	04-20-20-04-03-13-10-04-00	07-11-15-18-06	9	I10	Retrospective
DMG1500282	2013	Australia	Human	82	1/2c, 3c	04-20-20-04-03-13-10-04-00	07-11-15-18-06	9	I10	Retrospective
DMG1500281	2013	Australia	Human	59	1/2a, 3a	04-16-15-00-03-08-10-00-00	07-07-10-10-06	7	AO1	Retrospective
DMG1500280	2013	Australia	Human	254	4b, 4d, 4e	03-16-21-05-03-05-15-00-18	06-07-17-06-09	1	B3	Retrospective
DMG1500279	2013	Australia	Human	254	4b, 4d, 4e	03-16-21-05-03-05-15-00-18	06-07-17-06-09	1	B3	Retrospective
DMG1500278	2013	Australia	Human	254	4b, 4d, 4e	03-16-17-05-03-05-15-00-18	06-07-12-06-09	1	B3	Retrospective
DMG1500277	2013	Australia	Food	82	1/2c, 3c	04-20-20-04-03-13-10-04-00	07-11-15-18-06	9	I2	Retrospective
DMG1500276	2013	Australia	Food	254	4b, 4d, 4e	03-16-18-05-03-05-15-00-18	06-07-13-06-09	328	A2	Retrospective
DMG1500275	2013	Australia	Food	159	1/2b, 3b, 7	04-17-16-05-03-12-14-00-16	07-08-11-17-09	3	E18	Retrospective
DMG1500274	2013	Australia	Food	158	1/2b, 3b, 7	04-17-16-05-03-11-14-00-16	07-08-11-15-09	3	E3	Retrospective
DMG1500273	2013	Australia	Food	254	4b, 4d, 4e	03-16-19-05-03-05-15-00-18	06-07-15-06-09	1	A2	Retrospective
DMG1500272	2013	Australia	Human	158	1/2b, 3b, 7	04-17-16-05-03-11-14-00-16	07-08-11-15-09	3	E6	Retrospective
DMG1500271	2013	Australia	Human	254	4b, 4d, 4e	03-16-24-05-03-05-15-00-18	06-07-19-06-09	1	B3	Retrospective
DMG1500270	2013	Australia	Human	254	4b, 4d, 4e	03-16-13-06-03-05-15-00-18	06-07-08-06-09	1	A1	Retrospective
DMG1500269	2013	Australia	Human	255	4b, 4d, 4e	03-16-12-05-03-05-15-00-18	06-07-07-06-09	1	X4	Retrospective
DMG1500268	2013	Australia	Human	255	4b, 4d, 4e	03-16-15-06-03-05-15-00-18	06-07-10-06-09	1	A1	Retrospective
DMG1500267	2013	Australia	Human	82	1/2c, 3c	03-20-20-04-03-13-10-04-00	06-11-15-18-06	9	I4	Retrospective
DMG1500266	2013	Australia	Food	131	1/2a, 3a	03-18-31-00-03-13-10-00-00	06-09-26-18-06	120	K3	Retrospective
DMG1500265	2013	Australia	Environ	82	1/2a, 3a	05-18-22-00-03-08-10-05-00	08-09-17-10-06	204	C7	Retrospective
DMG1500264	2013	Australia	Environ	159	1/2b, 3b, 7	04-17-16-05-03-11-14-00-16	07-08-11-15-09	3	E5	Retrospective
DMG1500263	2013	Australia	Human	58	Serotype not established	03-12-00-00-03-00-00-00-17	06-03-00-00-00	299	AZ3	Retrospective
DMG1500262	2013	Australia	Human	158	1/2b, 3b, 7	04-17-15-05-03-10-14-00-16	07-08-10-13-09	3	E3	Retrospective
DMG1500261	2013	Australia	Environ	255	4b, 4d, 4e	03-16-14-06-03-05-15-00-18	06-07-09-06-09	1	A1	Retrospective
DMG1500260	2013	Australia	Human	146	1/2a, 3a	03-18-23-00-03-12-10-00-00	06-09-18-16-06	8	K4	Retrospective
DMG1500259	2013	Australia	Human	254	4b, 4d, 4e	03-16-12-05-03-05-15-00-18	06-07-07-06-09	1	U1	Retrospective
DMG1500258	2013	Australia	Food	158	1/2b, 3b, 7	04-17-16-05-03-11-14-00-16	07-08-11-15-09	3	E3	Retrospective
DMG1500257	2013	Australia	Human	255	4b, 4d, 4e	03-16-12-05-03-05-15-00-18	06-07-07-06-09	1	X4	Retrospective
DMG1500256	2013	Australia	Human	159	1/2b, 3b, 7	04-17-16-05-03-11-14-00-16	07-08-11-15-09	3	E5	Retrospective
DMG1500255	2013	Australia	Human	159	1/2b, 3b, 7	04-17-16-05-03-11-14-00-16	07-08-11-15-09	3	E5	Retrospective
DMG1500254	2013	Australia	Human	255	4b, 4d, 4e	03-16-14-06-03-05-15-00-18	06-07-09-06-09	1	A1	Retrospective
DMG1500253	2013	Australia	Food	19	1/2a, 3a	03-17-26-00-03-11-10-00-00	06-08-21-15-06	325	AD1	Retrospective
DMG1500252	2013	Australia	Environ	255	4b, 4d, 4e	03-16-14-06-03-05-15-00-18	06-07-09-06-09	1	A1	Retrospective
DMG1500251	2013	Australia	Food	158	1/2b, 3b, 7	04-17-16-05-03-11-14-00-16	07-08-11-15-09	3	E6	Retrospective
DMG1500250	2013	Australia	Food	158	1/2b, 3b, 7	04-17-16-05-03-11-14-00-16	07-08-11-15-09	3	E9	Retrospective
DMG1500249	2013	Australia	Food	158	1/2b, 3b, 7	04-17-16-05-03-11-14-00-16	07-08-11-15-09	3	E9	Retrospective
DMG1500248	2013	Australia	Food	159	1/2b, 3b, 7	04-17-16-05-03-11-14-00-16	07-08-11-15-09	3	E26	Retrospective
DMG1500247	2013	Australia	Human	158	1/2b, 3b, 7	04-19-15-05-03-06-14-00-08	07-10-10-07-09	323	AP1	Retrospective
DMG1500246	2013	Australia	Human	159	1/2b, 3b, 7	04-17-16-05-03-11-14-00-16	07-08-11-15-09	3	M4	Retrospective
DMG1500245	2013	Australia	Human	82	1/2a, 3a	04-20-20-04-03-11-10-04-00	07-11-15-15-06	9	I11	Retrospective
DMG1500244	2013	Australia	Human	254	4b, 4d, 4e	03-16-09-05-03-05-15-00-18	06-07-04-06-09	595	A2	Retrospective
DMG1500243	2013	Australia	Human	254	4b, 4d, 4e	03-16-09-05-03-05-15-00-18	06-07-04-06-09	595	A2	Retrospective
DMG1500242	2013	Australia	Food	82	1/2a, 3a	05-18-22-00-03-08-10-05-00	08-09-17-10-06	204	AE1	Retrospective
DMG1500241	2013	Australia	Food	82	1/2a, 3a	05-18-22-00-03-08-10-05-00	08-09-17-10-06	204	AE1	Retrospective
DMG1500240	2013	Australia	Human	254	4b, 4d, 4e	03-16-14-06-03-05-15-00-18	06-07-09-06-09	1	A1	Retrospective
DMG1500239	2013	Australia	Human	255	4b, 4d, 4e	03-16-14-06-03-05-15-00-18	06-07-09-06-09	1	A1	Retrospective
DMG1500238	2013	Australia	Human	154	4b, 4d, 4e	05-16-15-04-05-06-14-00-15	08-07-10-07-11	4	Q1	Retrospective
DMG1500237	2013	Australia	Human	59	1/2a, 3a	04-16-15-00-03-08-10-00-00	07-07-10-10-06	7	AO1	Retrospective
DMG1500236	2013	Australia	Environ	255	4b, 4d, 4e	03-16-14-06-03-05-15-00-18	06-07-09-06-09	1	A1	Retrospective
DMG1500235	2013	Australia	Environ	255	4b, 4d, 4e	03-16-14-06-03-05-15-00-18	06-07-09-06-09	1	A1	Retrospective
DMG1500234	2013	Australia	unknown	254	4b, 4d, 4e	03-16-14-06-03-05-15-00-18	06-07-09-06-09	1	A1	Retrospective
DMG1500233	2013	Australia	Food	255	4b, 4d, 4e	03-16-14-06-03-05-15-00-18	06-07-09-06-09	1	A1	Retrospective
DMG1500232	2013	Australia	Food	255	4b, 4d, 4e	03-16-14-06-03-05-15-00-18	06-07-09-06-09	1	A3	Retrospective
DMG1500231	2013	Australia	Food	255	4b, 4d, 4e	03-16-14-06-03-05-15-00-18	06-07-09-06-09	1	A1	Retrospective
DMG1500230	2013	Australia	Food	255	4b, 4d, 4e	03-16-14-06-03-05-15-00-18	06-07-09-06-09	1	A1	Retrospective
DMG1500229	2013	Australia	Human	254	4b, 4d, 4e	03-16-14-06-03-05-15-00-18	06-07-09-06-09	1	A1	Retrospective
DMG1500228	2013	Australia	unknown	222	1/2b, 3b, 7	04-16-13-04-03-08-11-00-18	07-07-08-10-11	1	F2	Retrospective
DMG1500227	2013	Australia	Environ	190	4b, 4d, 4e	04-16-28-05-02-05-14-00-13	07-07-24-06-10	2	I1	Retrospective
DMG1500226	2013	Australia	Environ	82	1/2c, 3c	04-20-20-04-03-13-10-04-00	07-11-15-18-06	NT	G5	Retrospective
DMG1500225	2013	Australia	Environ	146	1/2a, 3a	03-18-31-00-03-12-10-00-00	06-09-26-16-06	8	H1	Retrospective
DMG1500224	2013	Australia	Environ	82	1/2c, 3c	04-19-20-04-03-13-10-04-00	07-10-15-18-06	9	G1	Retrospective
DMG1500223	2013	Australia	Environ	146	1/2a, 3a	03-18-23-00-03-12-10-00-00	06-09-18-16-06	8	F1	Retrospective
DMG1500222	2013	Australia	Environ	254	4b, 4d, 4e	03-16-16-05-03-05-15-00-18	06-07-11-06-09	1	D1	Retrospective
DMG1500221	2013	Australia	Environ	154	1/2b, 3b, 7	04-17-15-05-02-08-12-00-16	07-08-10-10-09	5	C1	Retrospective
DMG1500220	2013	Australia	Environ	58	Serotype not established	00-14-00-00-03-00-00-00-18	00-05-00-00	557	B1	Retrospective
DMG1500219	2013	Australia	Human	254	4b, 4d, 4e	03-16-14-06-03-05-15-00-18	06-07-09-06-09	1	A1	Retrospective
DMG1500218	2013	Australia	Human	255	4b, 4d, 4e	03-16-14-06-03-05-15-00-18	06-07-09-06-09	1	A1	Retrospective
DMG1500217	2013	Australia	Human	254	4b, 4d, 4e	03-16-14-06-03-05-15-00-18		1	A1	Retrospective
DMG1500216	2013	Australia	Human	155	1/2a, 3a	02-17-22-04-03-08-10-00-00	05-08-17-10-06	320	G1	Retrospective
DMG1500215	2013	Australia	Human	255	4b, 4d, 4e	03-16-14-06-03-05-15-00-18	06-07-09-06-09	1	A1	Retrospective
DMG1500214	2013	Australia	Human	82	1/2c, 3c	04-21-20-04-03-11-10-04-00	07-12-15-15-06	9	I9	Retrospective
DMG1500213	2013	Australia	Human	154	1/2a, 3a	02-17-22-04-03-08-10-00-00	05-08-17-10-06	155	G4	Retrospective
DMG1500212	2013	Australia	Food	255	4b, 4d, 4e	03-16-14-06-03-05-15-00-18	06-07-09-06-09	1	A1	Retrospective
DMG1500211	2013	Australia	Human	255	4b, 4d, 4e	03-16-14-06-03-05-15-00-18	06-07-09-06-09	1	A1	Retrospective
DMG1500210	2013	Australia	Food					1	not performed	Retrospective
DMG1500209	2013	Australia	Human	254	4b, 4d, 4e	03-16-23-05-03-05-15-00-18	06-07-18-06-09	1	A2	Retrospective
DMG1500208	2013	Australia	Human	254	4b, 4d, 4e	03-16-14-06-03-05-15-00-18	06-07-09-06-09	1	A1	Retrospective
DMG1500207	2013	Australia	Human	254	4b, 4d, 4e	03-16-12-05-03-05-15-00-18	06-07-07-06-09	1	B2	Retrospective
DMG1500206	2013	Australia	Human	254	4b, 4d, 4e	03-16-14-06-03-05-15-00-18	06-07-09-06-09	1	A1	Retrospective
DMG1500205	2013	Australia	Human	50	1/2a, 3a	03-16-19-04-03-08-11-03-00	06-07-14-10-06	121	L1	Retrospective
DMG1500204	2013	Australia	Human	82	1/2c, 3c	04-21-20-04-03-13-10-04-00	07-12-15-18-06	9	I12	Retrospective
DMG1500203	2013	Australia	Human	255	4b, 4d, 4e	03-16-14-06-03-05-15-00-18	06-07-09-06-09	1	A1	Retrospective
DMG1500202	2013	Australia	Human	254	4b, 4d, 4e	03-16-14-06-03-05-15-00-18	06-07-09-06-09	1	B4	Retrospective
DMG1500201	2012	Australia	Human	255	4b, 4d, 4e	03-16-14-06-03-05-15-00-18	06-07-09-06-09	1	A1	Retrospective
DMG1500200	2013	Australia	Food	155	1/2a, 3a	02-17-22-04-03-08-10-00-00	05-08-17-10-06	320	G1	Retrospective
DMG1500199	2012	Australia	Food	254	4b, 4d, 4e	03-16-14-06-03-05-15-00-18	06-07-09-06-09	1	A1	Retrospective
DMG1500198	2012	Australia	Human	154	1/2b, 3b, 7	04-16-19-04-02-07-12-00-18	07-07-14-09-09	5	AN1	Retrospective
DMG1500197	2012	Australia	Human	82	1/2a, 3a	04-20-20-04-03-11-10-04-00	07-11-15-15-06	2	I11	Retrospective
DMG1500196	2012	Australia	Human	254	4b, 4d, 4e	03-16-14-06-03-05-15-00-18	06-07-09-06-09	1	A1	Retrospective
DMG1500195	2012	Australia	Food	82	1/2a, 3a	04-20-20-04-03-13-10-04-00	07-11-15-18-06	9	I2	Retrospective
DMG1500194	2012	Australia	Human	254	4b, 4d, 4e	03-16-14-06-03-05-15-00-18	06-07-09-06-09	1	A1	Retrospective
DMG1500193	2012	Australia	Human	191	4b, 4d, 4e	04-16-27-05-02-05-14-00-13	07-07-23-06-10	2	AM1	Retrospective
DMG1500192	2012	Australia	Human	255	4b, 4d, 4e	03-16-15-06-03-05-15-00-18	06-07-10-06-09	1	A1	Retrospective
DMG1500191	2012	Australia	Human	255	4b, 4d, 4e	03-16-14-06-03-05-15-00-18	06-07-09-06-09	1	A1	Retrospective
DMG1500190	2012	Australia	Human	255	4b, 4d, 4e	03-16-14-06-03-05-15-00-18	06-07-09-06-09	1	A1	Retrospective
DMG1500189	2012	Australia	Human	254	4b, 4d, 4e	03-16-21-05-03-05-15-00-18	06-07-17-06-09	1	E19	Retrospective
DMG1500188	2012	Australia	Human	191	4b, 4d, 4e	04-16-25-05-02-05-14-00-13	07-07-21-06-10	2	O7	Retrospective
DMG1500187	2012	Australia	Human	190	4b, 4d, 4e	04-16-15-05-03-06-14-00-16	07-07-10-07-09	455	E14	Retrospective
DMG1500186	2012	Australia	Food	255	4b, 4d, 4e	03-16-14-06-03-05-15-00-18	06-07-09-06-09	1	A1	Retrospective
DMG1500185	2012	Australia	Food	255	4b, 4d, 4e	03-16-14-06-03-05-15-00-18	06-07-09-06-09	1	A1	Retrospective
DMG1500184	2012	Australia	Food	255	4b, 4d, 4e	03-16-14-06-03-05-15-00-18	06-07-09-06-09	1	A1	Retrospective
DMG1500183	2012	Australia	Food	255	4b, 4d, 4e	03-16-14-06-03-05-15-00-18	06-07-09-06-09	1	A1	Retrospective
DMG1500182	2012	Australia	Food	255	4b, 4d, 4e	03-16-14-06-03-05-15-00-18	06-07-09-06-09	1	A1	Retrospective
DMG1500181	2012	Australia	Food	255	4b, 4d, 4e	03-16-14-06-03-05-15-00-18	06-07-09-06-09	1	A1	Retrospective
DMG1500180	2012	Australia	Food	255	4b, 4d, 4e	03-16-14-06-03-05-15-00-18	06-07-09-06-09	1	A1	Retrospective
DMG1500179	2012	Australia	Food	254	4b, 4d, 4e	03-16-14-06-03-05-15-00-18	06-07-09-06-09	1	A1	Retrospective
DMG1500178	2012	Australia	Food	254	4b, 4d, 4e	03-16-14-06-03-05-15-00-18	06-07-09-06-09	1	A1	Retrospective
DMG1500177	2012	Australia	Food	255	4b, 4d, 4e	03-16-14-06-03-05-15-00-18	06-07-09-06-09	1	A1	Retrospective
DMG1500176	2012	Australia	Food	255	4b, 4d, 4e	03-16-14-06-03-05-15-00-18	06-07-09-06-09	1	A1	Retrospective
DMG1500175	2012	Australia	Human	254	4b, 4d, 4e	03-16-22-05-03-05-15-00-18	06-07-17-06-09	1	B3	Retrospective
DMG1500174	2012	Australia	Food	146	1/2a, 3a	03-18-23-00-03-12-10-00-00	06-09-18-16-06	8	K4	Retrospective
DMG1500173	2012	Australia	Human	255	4b, 4d, 4e	03-16-14-06-03-05-15-00-18	06-07-09-06-09	1	A1	Retrospective
DMG1500172	2012	Australia	Human	159	1/2b, 3b, 7	04-17-16-05-03-11-14-00-16	07-08-11-15-09	3	M4	Retrospective
DMG1500171	2012	Australia	Human	255	4b, 4d, 4e	03-16-14-06-03-05-15-00-18	06-07-09-06-09	1	A1	Retrospective
DMG1500170	2012	Australia	Food	155	4b, 4d, 4e	05-16-18-04-05-06-14-00-15	08-07-13-07-11	4	Q2	Retrospective
DMG1500169	2012	Australia	Human	255	4b, 4d, 4e	03-16-20-05-03-05-15-00-18	06-07-15-06-09	1	T3	Retrospective
DMG1500168	2012	Australia	Human	155	4b, 4d, 4e	05-16-18-04-05-06-14-00-15	08-07-13-07-11	4	Q2	Retrospective
DMG1500167	2012	Australia	Human	254	4b, 4d, 4e	03-16-14-06-03-05-15-00-18	06-07-09-06-09	1	B3	Retrospective
DMG1500166	2012	Australia	Human	158	1/2b, 3b, 7	04-17-16-05-03-11-14-00-16	07-08-11-15-09	3	E20	Retrospective
DMG1500165	2012	Australia	Human	19	1/2a, 3a	06-19-18-04-03-09-10-00-13	09-10-13-12-06	26	AL1	Retrospective
DMG1500164	2012	Australia	Food	158	1/2b, 3b, 7	04-17-11-05-03-11-14-00-16	07-08-06-15-09	3	E5	Retrospective
DMG1500163	2012	Australia	Human	131	1/2a, 3a	03-18-31-00-03-13-10-00-00	06-09-26-18-06	120	K3	Retrospective
DMG1500162	2012	Australia	Human	254	4b, 4d, 4e	03-16-16-06-03-05-15-00-14	06-07-11-06-09	1	B3	Retrospective
DMG1500161	2012	Australia	Human	254	4b, 4d, 4e	03-16-14-05-03-05-15-00-18	06-07-09-06-09	1	B3	Retrospective
DMG1500160	2012	Australia	Human	255	4b, 4d, 4e	03-16-12-05-03-05-15-00-18	06-07-07-06-09	1	X4	Retrospective
DMG1500159	2012	Australia	Human	255	4b, 4d, 4e	03-16-12-05-03-05-15-00-18	06-07-07-06-09	1	X5	Retrospective
DMG1500158	2012	Australia	Food	158	1/2b, 3b, 7	04-17-16-05-03-11-14-00-16	07-08-11-15-09	3	E9	Retrospective
DMG1500157	2012	Australia	Human	254	4b, 4d, 4e	03-16-23-05-03-05-15-00-18	06-07-18-06-09	1	A2	Retrospective
DMG1500156	2012	Australia	Human	58	1/2a, 3a	04-16-15-00-03-08-10-00-00	07-07-10-10-06	7	N5	Retrospective
DMG1500155	2012	Australia	Food	254	4b, 4d, 4e	03-16-12-05-03-05-15-00-18	06-07-07-06-09	1	U1	Retrospective
DMG1500154	2012	Australia	Food	190	4b, 4d, 4e	04-16-23-05-02-05-14-00-13	07-07-18-06-10	2	O6	Retrospective
DMG1500153	2012	Australia	Food	158	1/2b, 3b, 7	04-17-16-05-03-11-14-00-16	07-08-11-15-09	3	E6	Retrospective
DMG1500152	2012	Australia	Human	58	1/2a, 3a	04-16-15-00-03-08-10-00-00	07-07-10-10-06	7	N5	Retrospective
DMG1500151	2012	Australia	Food	58	1/2a, 3a	04-16-19-00-03-08-10-00-00	07-07-14-10-06	7	N4	Retrospective
DMG1500150	2012	Australia	Food	254	4b, 4d, 4e	D		1	A2	Retrospective
DMG1500149	2012	Australia	Human	131	1/2a, 3a	D		120	K3	Retrospective
DMG1500148	2012	Australia	Food	158	1/2b, 3b, 7	D		3	E6	Retrospective
DMG1500147	2012	Australia	Human	131	1/2a, 3a	D		120	K3	Retrospective
DMG1500146	2012	Australia	Human	159	1/2b, 3b, 7	D		3	E5	Retrospective
DMG1500145	2012	Australia	Food	131	1/2a, 3a	D		120	K3	Retrospective
DMG1500144	2012	Australia	Food	254	4b, 4d, 4e	03-16-19-05-03-05-15-00-18		328	A2	Retrospective
DMG1500143	2012	Australia	Food	254	4b, 4d, 4e	03-16-19-05-03-05-15-00-18		328	A2	Retrospective
DMG1500142	2012	Australia	Human	255	4b, 4d, 4e	03-16-14-06-03-05-15-00-18		1	A1	Retrospective
DMG1500141	2012	Australia	Human	255	4b, 4d, 4e	03-16-14-06-03-05-15-00-18		1	A1	Retrospective
DMG1500140	2012	Australia	Human	255	4b, 4d, 4e	03-16-14-06-03-05-15-00-18		1	A1	Retrospective
DMG1500139	2012	Australia	Human	131	1/2a, 3a	03-18-31-00-03-13-10-00-00		120	K4	Retrospective
DMG1500138	2012	Australia	Human	58	1/2a, 3a	04-16-15-00-03-08-10-00-00		7	N5	Retrospective
DMG1500137	2012	Australia	Human	254	4b, 4d, 4e	03-16-14-05-03-05-15-00-18		1	A1	Retrospective
DMG1500136	2012	Australia	Food	255	4b, 4d, 4e	03-16-14-06-03-05-15-00-18		1	A1	Retrospective
DMG1500135	2012	Australia	Human	131	1/2a, 3a	03-18-31-00-03-14-10-00-00		120	K3	Retrospective
DMG1500134	2011	Australia	Human	131	1/2a, 3a	03-18-31-00-03-13-10-00-00		120	K4	Retrospective
DMG1500133	2011	Australia	Human	190	4b, 4d, 4e	04-16-25-05-02-05-14-00-13		2	O5	Retrospective
DMG1500132	2011	Australia	Food	82	1/2a, 3a	05-18-22-00-03-08-10-05-00		204	C3	Retrospective
DMG1500131	2011	Australia	Human	146	1/2a, 3a	D		8	K4	Retrospective
DMG1500130	2011	Australia	Food	155	1/2a, 3a	D		320	G1	Retrospective
DMG1500129	2011	Australia	Food	30	1/2b, 3b, 7	04-17-16-05-03-09-14-00-16		3	E6	Retrospective
DMG1500128	2011	Australia	Food	131	1/2a, 3a	D		120	K3	Retrospective
DMG1500127	2011	Australia	Human	254	4b, 4d, 4e	d		1	A1	Retrospective
DMG1500126	2011	Australia	Food	155	1/2a, 3a	d		155	G3	Retrospective
DMG1500125	2011	Australia	Food	155	1/2a, 3a	02-17-22-04-03-08-10-00-00		155	G1	Retrospective
DMG1500124	2011	Australia	Food	82	1/2a, 3a	05-18-22-00-03-08-10-05-00		204	C1	Retrospective
DMG1500123	2010	Australia	Human	131	1/2a, 3a			120	K3	Retrospective
DMG1500122	2010	Australia	Human	131	1/2a, 3a			120	K1	Retrospective
DMG1500121	2010	Australia	Human	58	1/2a, 3a			7	N2	Retrospective
DMG1500120	2010	Australia	Food	158	1/2b, 3b, 7	04-17-16-05-03-11-14-00-16		3	E6	Retrospective
DMG1500119	2010	Australia	Food	158	1/2b, 3b, 7	04-17-16-05-03-11-14-00-16		3	E3	Retrospective
DMG1500118	2010	Australia	Human	254	4b, 4d, 4e			1	A1	Retrospective
DMG1500117	2010	Australia	Food	131	1/2a, 3a	03-18-31-00-03-13-10-00-00		120	K3	Retrospective
DMG1500116	2010	Australia	Food	58	1/2a, 3a	03-17-06-00-03-09-10-00-11		321	V1	Retrospective
DMG1500115	2010	Australia	Food	155	1/2a, 3a			155	G2	Retrospective
DMG1500114	2010	Australia	Food	155	1/2a, 3a	02-17-22-04-03-08-10-00-00		155	G2	Retrospective
DMG1500113	2010	Australia	Food	50	1/2a, 3a	03-16-19-04-03-08-11-03-00		121	R2	Retrospective
DMG1500112	2010	Australia	Food	50	1/2a, 3a			121	R2	Retrospective
DMG1500111	2010	Australia	Food	155	1/2a, 3a	02-17-22-04-03-08-10-00-00		155	G2	Retrospective
DMG1500110	2010	Australia	Food	82	1/2c, 3c	04-21-20-04-03-13-10-04-00		9	I3	Retrospective
DMG1500109	2010	Australia	Food	159	1/2b, 3b, 7	04-17-15-05-03-10-14-00-16		3	M2	Retrospective
DMG1500108	2010	Australia	Food	155	1/2a, 3a			155	G2	Retrospective
DMG1500107	2010	Australia	Food	159	1/2b, 3b, 7			3	E16	Retrospective
DMG1500106	2010	Australia	Food	159	1/2b, 3b, 7			3	E16	Retrospective
DMG1500105	2010	Australia	Food	158	1/2b, 3b, 7			3	E10	Retrospective
DMG1500104	2010	Australia	Food	159	1/2b, 3b, 7			3	M3	Retrospective
DMG1500103	2010	Australia	Human	147	1/2a, 3a			120	K1	Retrospective
DMG1500102	2010	Australia	Human	154	4b, 4d, 4e			4	Q3	Retrospective
DMG1500101	2008	Australia	Food	155	1/2a, 3a			155	AH1	Retrospective
DMG1500100	2008	Australia	Food	154	4b, 4d, 4e			329	Q3	Retrospective
DMG1500099	2008	Australia	Food	154	4b, 4d, 4e	05-16-19-04-05-06-14-00-15		329	Q3	Retrospective
DMG1500098	2007	Australia	Food	30	Serotype not established			202	AZ4	Retrospective
DMG1500097	2005	Australia	Food	190	4b, 4d, 4e			2	O5	Retrospective
DMG1500096	2005	Australia	Food	82	1/2a, 3a			204	C9	Retrospective
DMG1500095	2010	Australia	Food	158	1/2b, 3b, 7			324	AG1	Retrospective
DMG1500094	2010	Australia	Food	50	1/2a, 3a			121	R1	Retrospective
DMG1500093	2010	Australia	Food	222	1/2b, 3b, 7			59	F3	Retrospective
DMG1500092	2010	Australia	Food	158	1/2b, 3b, 7	04-18-16-05-03-10-14-00-08	07-10-11-13-12	324	AG1	Retrospective
DMG1500091	2010	Australia	Food	158	1/2b, 3b, 7		07-10-11-13-12	324	AG1	Retrospective
DMG1500090	2010	Australia	Human	158	1/2b (Qld)			324	AG1	Retrospective
DMG1500089	2010	Australia	Human	158	1/2b (Qld)			324	AG1	Retrospective
DMG1500088	2010	Australia	Human	155	1/2a, 3a			155	G2	Retrospective
DMG1500087	2010	Australia	Human	155	1/2a, 3a			155	G2	Retrospective
DMG1500086	2010	Australia	Human	155	1/2a, 3a	02-17-22-04-03-08-10-00-00		155	G2	Retrospective
DMG1500085	2010	Australia	Human	158	1/2b, 3b, 7	04-18-16-05-03-10-14-00-08		324	AG1	Retrospective
DMG1500084	2010	Australia	Human	155	4b, 4d, 4e	05-16-11-04-05-06-14-00-15		4	Q1	Retrospective
DMG1500083	2010	Australia	Food	82	1/2a, 3a	05-18-22-00-03-08-10-05-00		204	C2	Retrospective
DMG1500082	2010	Australia	Human	51	1/2a, 3a	02-17-19-00-03-09-10-00-14		177	AF1	Retrospective
DMG1500081	2010	Australia	Human	155	4b, 4d, 4e			4	Q2	Retrospective
DMG1500080	2009	Australia	Human	178	1/2a, 3a	02-17-19-04-03-08-11-10-00		14	S1	Retrospective
DMG1500079	2009	Australia	Human	155	1/2a, 3a			155	G2	Retrospective
DMG1500078	2009	Australia	Human	159	1/2b, 3b, 7	04-17-17-05-03-12-14-00-16		3	J2	Retrospective
DMG1500077	2009	Australia	Food	19	1/2a, 3a	03-17-26-00-03-11-10-00-00		325	AD2	Retrospective
DMG1500076	2009	Australia	unknown					9	I7	Retrospective
DMG1500075	2009	Australia	unknown					9	I7	Retrospective
DMG1500074	2009	Australia	unknown					9	I7	Retrospective
DMG1500073	2009	Australia	unknown					9	I7	Retrospective
DMG1500072	2009	Australia	unknown					9	I7	Retrospective
DMG1500071	2009	Australia	unknown				06-11-15-19-06	9	I7	Retrospective
DMG1500070	2009	Australia	unknown				06-11-15-19-06	9	I7	Retrospective
DMG1500069	2009	Australia	unknown				06-11-15-19-06	9	I7	Retrospective
DMG1500068	2009	Australia	Human	82	1/2c, 3c		06-11-15-19-06	9	I8	Retrospective
DMG1500067	2009	Australia	Human	82	1/2c, 3c		06-11-15-19-06	9	I8	Retrospective
DMG1500066	2009	Australia	Human	146	1/2a, 3a			8	K2	Retrospective
DMG1500065	2009	Australia	Human	82	1/2c, 3c		06-11-15-19-06	9	I7	Retrospective
DMG1500064	2009	Australia	Human	82	1/2c, 3c	03-20-20-04-03-14-10-04-00	06-11-15-19-06	9	I7	Retrospective
DMG1500063	2009	Australia	Human	154	4b, 4d, 4e			4	Q3	Retrospective
DMG1500062	2009	Australia	Human	154	4b, 4d, 4e			4	Q3	Retrospective
DMG1500061	2009	Australia	Human		prs gene only	03-12-00-00-03-00-00-00-23		202	AZ4	Retrospective
DMG1500060	2009	Australia	Food	158	1/2b, 3b, 7	04-17-15-05-03-12-14-00-16		3	E17	Retrospective
DMG1500059	2009	Australia	Human	82	1/2c, 3c		06-11-15-19-06	9	I7	Retrospective
DMG1500058	2009	Australia	Human	26	1/2a, 3a	03-18-10-04-03-08-11-06-00	06-09-05-10-06	38	AC1	Retrospective
DMG1500057	2009	Australia	Human	155	1/2a, 3a		05-08-17-10-06	155	AB1	Retrospective
DMG1500056	2009	Australia	Human	82	1/2c, 3c		06-11-15-19-06	9	I7	Retrospective
DMG1500055	2009	Australia	Human	82	1/2c, 3c		06-11-15-19-06	9	I7	Retrospective
DMG1500054	2009	Australia	Human	82	1/2c, 3c		06-11-15-19-06	9	I7	Retrospective
DMG1500053	2008	Australia	Human	155	4b, 4d, 4e			4	Q4	Retrospective
DMG1500052	2008	Australia	Human	155	4b, 4d, 4e			4	Q4	Retrospective
DMG1500051	2008	Australia	Human	155	4b, 4d, 4e	05-16-17-04-06-06-14-00-15	08-07-12-08-11	4	Q1	Retrospective
DMG1500050	2007	Australia	unknown	59	1/2a, 3a			7	N3	Retrospective
DMG1500049	2006	Australia	Human					120	K1	Retrospective
DMG1500048	2006	Australia	Food					120	K1	Retrospective
DMG1500047	2005	Australia	unknown					4	not performed	Retrospective
DMG1500046	2005	Australia	Human					120	K1	Retrospective
DMG1500045	2004	Australia	Human					7	N6	Retrospective
DMG1500044	2003	Australia	Human	147	1/2a, 3a			120	K1	Retrospective
DMG1500043	2002	Australia	Human	154	4b, 4d, 4e			317	Q1	Retrospective
DMG1500042	2002	Australia	Human	154	4b, 4d, 4e	05-16-17-04-05-06-14-00-15	08-07-12-08-12	4	Q1	Retrospective
DMG1500041	2002	Australia	Food	154	1/2a, 3a		05-08-17-10-06	2	G1	Retrospective
DMG1500040	2002	Australia	Human					4	Q2	Retrospective
DMG1500039	2002	Australia	Human					4	Q2	Retrospective
DMG1500038	2001	Australia	Human					4	Q1	Retrospective
DMG1500037	2000	Australia	Human					120	K1	Retrospective
DMG1500036	2000	Australia	Food					59	Q2	Retrospective
DMG1500035	2000	Australia	Food					8	K6	Retrospective
DMG1500034	1999	Australia	Human					4	Q1	Retrospective
DMG1500033	1999	Australia	Human					4	Q1	Retrospective
DMG1500032	1999	Australia	Environ					7	N3	Retrospective
DMG1500031	1999	Australia	Environ					7	N3	Retrospective
DMG1500030	1999	Australia	Food					120	K-	Retrospective
DMG1500029	1999	Australia	Food					4	Q2	Retrospective
DMG1500028	1998	Australia	Food					3	O8	Retrospective
DMG1500027	1998	Australia	Human					120	K1	Retrospective
DMG1500026	1998	Australia	Food					204	C1	Retrospective
DMG1500025	1998	Australia	Human					7	N1	Retrospective
DMG1500024	1998	Australia	Food					1	Z1	Retrospective
DMG1500023	1998	Australia	Food					5	Y1	Retrospective
DMG1500022	1998	Australia	Food					4	Y3	Retrospective
DMG1500021	1998	Australia	Food					5	Y1	Retrospective
DMG1500020	1998	Australia	Food					14	S2	Retrospective
DMG1500019	1998	Australia	Food					5	Y2	Retrospective
DMG1500018	1998	Australia	Food					NT	N1	Retrospective
DMG1500017	1998	Australia	Human					120	K1	Retrospective
DMG1500016	1997	Australia	Food					330	W1	Retrospective
DMG1500015	1996	Australia	Food					204	C1	Retrospective
DMG1500014	1996	Australia	Food					3	E24	Retrospective
DMG1500013	1996	Australia	Food					3	E24	Retrospective
DMG1500012	1996	Australia	Food					3	E12	Retrospective
DMG1500011	1995	Australia	Human					7	N1	Retrospective
DMG1500010	1995	Australia	Food					3	E6	Retrospective
DMG1500009	1995	Australia	Food					3	E6	Retrospective
DMG1500008	1995	Australia	Food					3	E25	Retrospective
DMG1500007	1995	Australia	Food					3	E25	Retrospective
DMG1500006	1995	Australia	Food					4	Q1	Retrospective
DMG1500005	1995	Australia	Food					120	K1	Retrospective
DMG1500004	1995	Australia	Human					120	K1	Retrospective
DMG1500003	1995	Australia	Human					120	K1	Retrospective
DMG1500002	1995	Australia	Food					NT	C5	Retrospective
DMG1500001	1995	Australia	Food					204	C8	Retrospective

## Sheet: in silico Typing
DATASET S1: Isolate Information
isBinType = in silico Binary type; isSerotype = in silico Serotype; isMLST = in silico multi-locus sequence type
Sample ID	isBinType	Binary type	isSerotype	Serotype	isMLST	MLST	Analysis
DMG1500520	159	159	1/2b, 3b, 7	4b, 4d, 4e	3	3	Prospective
DMG1500519	159	159	1/2b, 3b, 7	4b, 4d, 4e	3	3	Prospective
DMG1500518	158	158	1/2b, 3b, 7	4b, 4d, 4e	3	3	Prospective
DMG1500517	190	190	4b, 4d, 4e	4b, 4d, 4e	2	2	Prospective
DMG1500516	190	190	4b, 4d, 4e	4b, 4d, 4e	2	2	Prospective
DMG1500515	158	158	1/2b, 3b, 7	1/2b, 3b, 7	3	3	Prospective
DMG1500514	158	158	1/2b, 3b, 7	1/2b, 3b, 7	3	3	Prospective
DMG1500513	190	190	4b, 4d, 4e	4b, 4d, 4e	2	2	Prospective
DMG1500512	158	158	1/2b, 3b, 7	1/2b, 3b, 7	3	3	Prospective
DMG1500511	158	158	1/2b, 3b, 7	1/2b, 3b, 7	3	3	Prospective
DMG1500510	158	158	NT	1/2b, 3b, 7	3	3	Prospective
DMG1500509	158	158	1/2b, 3b, 7	1/2b, 3b, 7	3	3	Prospective
DMG1500508	154	154	1/2b, 3b, 7	1/2b, 3b, 7	5	5	Prospective
DMG1500507	158	158	1/2b, 3b, 7	1/2b, 3b, 7	3	3	Prospective
DMG1500506	158	158	1/2b, 3b, 7	1/2b, 3b, 7	3	3	Prospective
DMG1500505	158	158	1/2b, 3b, 7	1/2b, 3b, 7	3	3	Prospective
DMG1500504	158	158	1/2b, 3b, 7	1/2b, 3b, 7	3	3	Prospective
DMG1500503	190	190	4b, 4d, 4e	4b, 4d, 4e	2	2	Prospective
DMG1500502	26	26	1/2a, 3a	1/2a, 3a	101	101	Prospective
DMG1500501	26	26	1/2a, 3a	1/2a, 3a	101	101	Prospective
DMG1500500	159	159	1/2b, 3b, 7	1/2b, 3b, 7	3	3	Prospective
DMG1500499	255	255	4b, 4d, 4e	4b, 4d, 4e	1	1	Prospective
DMG1500498	187	187	1/2a, 3a	1/2a, 3a	91	91	Prospective
DMG1500497	26	26	1/2a, 3a	1/2a, 3a	101	101	Prospective
DMG1500496	190	190	4b, 4d, 4e	4b, 4d, 4e	54	54	Prospective
DMG1500495	50	58	NT	Serotype not established	299	299	Prospective
DMG1500494	158	158	1/2b, 3b, 7	1/2b, 3b, 7	3	3	Prospective
DMG1500493	82	82	1/2a, 3a	1/2a, 3a	204	204	Prospective
DMG1500492	158	158	1/2b, 3b, 7	1/2b, 3b, 7	3	3	Prospective
DMG1500491	158	158	1/2b, 3b, 7	1/2b, 3b, 7	3	3	Prospective
DMG1500490	158	158	1/2b, 3b, 7	1/2b, 3b, 7	3	3	Prospective
DMG1500489	82	82	1/2a, 3a	1/2a, 3a	204	204	Prospective
DMG1500488	158	158	1/2b, 3b, 7	1/2b, 3b, 7	3	3	Prospective
DMG1500487	158	158	1/2b, 3b, 7	1/2b, 3b, 7	3	3	Prospective
DMG1500486	159	159	1/2b, 3b, 7	1/2b, 3b, 7	3	3	Prospective
DMG1500485	82	82	1/2a, 3a	1/2a, 3a	204	204	Prospective
DMG1500484	82	82	1/2c, 3c	1/2c, 3c	9	9	Prospective
DMG1500483	159	159	1/2b, 3b, 7	1/2b, 3b, 7	324	324	Prospective
DMG1500482	159	159	1/2b, 3b, 7	1/2b, 3b, 7	3	3	Prospective
DMG1500481	255	255	4b, 4d, 4e	4b, 4d, 4e	1	1	Prospective
DMG1500480	51	35	1/2a, 3a	1/2a, 3a	21	21	Prospective
DMG1500479	222	222	1/2b, 3b, 7	1/2b, 3b, 7	87	87	Prospective
DMG1500478	255	255	4b, 4d, 4e	4b, 4d, 4e	1	1	Prospective
DMG1500477	190	190	4b, 4d, 4e	4b, 4d, 4e	2	2	Prospective
DMG1500476	190	190	4b, 4d, 4e	4b, 4d, 4e	2	2	Prospective
DMG1500475	82	82	1/2a, 3a	1/2a, 3a	204	204	Prospective
DMG1500474	82	82	1/2a, 3a	1/2a, 3a	204	204	Prospective
DMG1500473	190	190	4b, 4d, 4e	4b, 4d, 4e	455	455	Prospective
DMG1500472	82	82	1/2a, 3a	1/2a, 3a	204	204	Prospective
DMG1500471	82	82	1/2a, 3a	1/2a, 3a	204	204	Prospective
DMG1500470	82	82	1/2a, 3a	1/2a, 3a	204	204	Prospective
DMG1500469	82	82	1/2a, 3a	1/2c, 3c	9	9	Prospective
DMG1500468	82	82	1/2a, 3a	1/2a, 3a	204	204	Prospective
DMG1500467	82	82	1/2a, 3a	1/2a, 3a	204	204	Prospective
DMG1500466	82	82	1/2a, 3a	1/2a, 3a	204	204	Prospective
DMG1500465	254	254	4b, 4d, 4e	4b, 4d, 4e	1	1	Prospective
DMG1500464	82	82	1/2c, 3c	1/2c, 3c	9	9	Prospective
DMG1500463	58	58	1/2a, 3a	1/2a, 3a	321	321	Prospective
DMG1500462	58	58	1/2a, 3a	1/2a, 3a	321	321	Prospective
DMG1500461	159	159	1/2b, 3b, 7	1/2b, 3b, 7	3	3	Prospective
DMG1500460	159	159	1/2b, 3b, 7	1/2b, 3b, 7	3	3	Prospective
DMG1500459	190	190	4b, 4d, 4e	4b, 4d, 4e	145	145	Prospective
DMG1500458	50	50	1/2a, 3a	1/2a, 3a	121	121	Prospective
DMG1500457	18	18	1/2a, 3a	1/2a, 3a	26	26	Prospective
DMG1500456	18	18	1/2a, 3a	1/2a, 3a	26	26	Prospective
DMG1500455	82	82	1/2a, 3a	1/2a, 3a	204	204	Prospective
DMG1500454	82	82	1/2a, 3a	1/2a, 3a	204	204	Prospective
DMG1500453	158	158	1/2b, 3b, 7	1/2b, 3b, 7	NT	NT	Prospective
DMG1500452	255	255	4b, 4d, 4e	4b, 4d, 4e	1	1	Prospective
DMG1500451	190	190	4b, 4d, 4e	4b, 4d, 4e	2	2	Prospective
DMG1500450	159	159	1/2b, 3b, 7	1/2b, 3b, 7	3	3	Prospective
DMG1500449	179	179	1/2a, 3a	1/2a, 3a	14	14	Prospective
DMG1500448	222	222	1/2b, 3b, 7	1/2b, 3b, 7	87	87	Prospective
DMG1500447	82	82	1/2a, 3a	1/2a, 3a	204	204	Prospective
DMG1500446	50	50	1/2a, 3a	1/2a, 3a	121	121	Prospective
DMG1500445	254	254	4b, 4d, 4e	4b, 4d, 4e	1	1	Prospective
DMG1500444	50	50	1/2a, 3a	1/2a, 3a	121	121	Prospective
DMG1500443	254	254	4b, 4d, 4e	4b, 4d, 4e	1	1	Prospective
DMG1500442	222	222	4b, 4d, 4e	4b, 4d, 4e	382	382	Prospective
DMG1500441	158	158	1/2b, 3b, 7	1/2b, 3b, 7	3	3	Prospective
DMG1500440	158	158	1/2b, 3b, 7	1/2b, 3b, 7	3	3	Prospective
DMG1500439	58	58	1/2a, 3a	1/2a, 3a	20	20	Prospective
DMG1500438	190	190	4b, 4d, 4e	4b, 4d, 4e	2	2	Prospective
DMG1500437	190	190	4b, 4d, 4e	4b, 4d, 4e	2	2	Prospective
DMG1500436	255	255	4b, 4d, 4e	4b, 4d, 4e	1	1	Prospective
DMG1500435	255	255	4b, 4d, 4e	4b, 4d, 4e	1	1	Prospective
DMG1500434	59	59	1/2a, 3a	1/2a, 3a	7	7	Prospective
DMG1500433	154	154	4b, 4d, 4e	4b, 4d, 4e	4	4	Prospective
DMG1500432	190	190	4b, 4d, 4e	4b, 4d, 4e	2	2	Prospective
DMG1500431	58	58	1/2a, 3a	1/2a, 3a	321	321	Prospective
DMG1500430	82	82	1/2c, 3c	1/2c, 3c	9	9	Prospective
DMG1500429	158	158	1/2b, 3b, 7	1/2b, 3b, 7	3	3	Prospective
DMG1500428	254	254	4b, 4d, 4e	4b, 4d, 4e	1	1	Prospective
DMG1500427	158	158	1/2b, 3b, 7	1/2b, 3b, 7	3	3	Prospective
DMG1500426	159	159	1/2b, 3b, 7	1/2b, 3b, 7	3	3	Prospective
DMG1500425	158	158	1/2b, 3b, 7	1/2b, 3b, 7	3	3	Prospective
DMG1500424	158	158	1/2b, 3b, 7	1/2b, 3b, 7	3	3	Prospective
DMG1500423	254	254	4b, 4d, 4e	4b, 4d, 4e	1	1	Retrospective
DMG1500422	255	255	4b, 4d, 4e	4b, 4d, 4e	1	1	Retrospective
DMG1500421	254		4b, 4d, 4e	4b, 4d, 4e	1	1	Retrospective
DMG1500420	254	254	4b, 4d, 4e	4b, 4d, 4e	1	1	Retrospective
DMG1500419	82	82	1/2a, 3a	1/2a, 3a	204	204	Retrospective
DMG1500418	155	155	1/2a, 3a	1/2a, 3a	155	155	Retrospective
DMG1500417	155	155	1/2a, 3a	1/2a, 3a	155	155	Retrospective
DMG1500416	254	254	4b, 4d, 4e	4b, 4d, 4e	1	1	Retrospective
DMG1500415	254	254	4b, 4d, 4e	4b, 4d, 4e	1	1	Retrospective
DMG1500414	254	254	4b, 4d, 4e	4b, 4d, 4e	1	1	Retrospective
DMG1500413	158	158	1/2b, 3b, 7	1/2b, 3b, 7	3	3	Retrospective
DMG1500412	254	254	4b, 4d, 4e	4b, 4d, 4e	1	1	Retrospective
DMG1500411	159	159	1/2b, 3b, 7	1/2b, 3b, 7	3	3	Retrospective
DMG1500410	147	131	1/2a, 3a	1/2a, 3a	120	120	Retrospective
DMG1500409	82	82	1/2a, 3a	1/2a, 3a	204	204	Retrospective
DMG1500408	155	155	1/2a, 3a	1/2a, 3a	155	155	Retrospective
DMG1500407	155	155	1/2a, 3a	1/2a, 3a	155	155	Retrospective
DMG1500406	254	254	4b, 4d, 4e	4b, 4d, 4e	1	1	Retrospective
DMG1500405	254	254	4b, 4d, 4e	4b, 4d, 4e	1	1	Retrospective
DMG1500404	158	158	1/2b, 3b, 7	1/2b, 3b, 7	3	3	Retrospective
DMG1500403	254	254	4b, 4d, 4e	4b, 4d, 4e	1	1	Retrospective
DMG1500402	19	19	1/2a, 3a	1/2a, 3a	325	325	Retrospective
DMG1500401	82	82	1/2a, 3a	1/2c, 3c	9	9	Retrospective
DMG1500400	158	158	1/2b, 3b, 7	1/2b, 3b, 7	3	3	Retrospective
DMG1500399	158	158	1/2b, 3b, 7	1/2b, 3b, 7	3	3	Retrospective
DMG1500398	255	255	4b, 4d, 4e	4b, 4d, 4e	1	1	Retrospective
DMG1500397	190	190	4b, 4d, 4e	4b, 4d, 4e	2	2	Retrospective
DMG1500396	190	190	4b, 4d, 4e	4b, 4d, 4e	2	2	Retrospective
DMG1500395	254	254	4b, 4d, 4e	4b, 4d, 4e	1	1	Retrospective
DMG1500394	254	254	4b, 4d, 4e	4b, 4d, 4e	1	1	Retrospective
DMG1500393	50	50	1/2a, 3a	1/2a, 3a	427	427	Retrospective
DMG1500392	255		4b, 4d, 4e		1	1	Retrospective
DMG1500391	50	50	1/2a, 3a	1/2a, 3a	121	121	Retrospective
DMG1500390	18	50	1/2a, 3a	1/2a, 3a	121	121	Retrospective
DMG1500389	158	158	1/2b, 3b, 7	1/2b, 3b, 7	3	3	Retrospective
DMG1500388	254	254	4b, 4d, 4e	4b, 4d, 4e	1	1	Retrospective
DMG1500387	159	159	1/2b, 3b, 7	1/2b, 3b, 7	3	3	Retrospective
DMG1500386	50	50	1/2a, 3a	1/2a, 3a	121	121	Retrospective
DMG1500385	222	254	4b, 4d, 4e	4b, 4d, 4e	1	1	Retrospective
DMG1500384	146	178	1/2a, 3a	1/2a, 3a	11	11	Retrospective
DMG1500383	83		1/2c, 3c		35	35	Retrospective
DMG1500382	158	158	1/2b, 3b, 7	1/2b, 3b, 7	3	3	Retrospective
DMG1500381	158	158	1/2b, 3b, 7	1/2b, 3b, 7	3	3	Retrospective
DMG1500380	158	158	1/2b, 3b, 7	1/2b, 3b, 7	3	3	Retrospective
DMG1500379	158	158	1/2b, 3b, 7	1/2b, 3b, 7	3	3	Retrospective
DMG1500378	59	43	1/2a, 3a	1/2a, 3a	648	648	Retrospective
DMG1500377	50	50	NT	Serotype not established	299	299	Retrospective
DMG1500376	159	159	1/2b, 3b, 7	1/2b, 3b, 7	3	3	Retrospective
DMG1500375	159	159	1/2b, 3b, 7	1/2b, 3b, 7	3	3	Retrospective
DMG1500374	159	159	1/2b, 3b, 7	1/2b, 3b, 7	3	3	Retrospective
DMG1500373	159	159	1/2b, 3b, 7	1/2b, 3b, 7	3	3	Retrospective
DMG1500372	159	159	1/2b, 3b, 7	1/2b, 3b, 7	3	3	Retrospective
DMG1500371	159	159	1/2b, 3b, 7	1/2b, 3b, 7	3	3	Retrospective
DMG1500370	146	146	1/2a, 3a	1/2a, 3a	120	120	Retrospective
DMG1500369	158	158	1/2b, 3b, 7	1/2b, 3b, 7	3	3	Retrospective
DMG1500368	50	50	1/2a, 3a	1/2a, 3a	722	722	Retrospective
DMG1500367	254	254	4b, 4d, 4e	4b, 4d, 4e	1	1	Retrospective
DMG1500366	82	82	1/2a, 3a	1/2a, 3a	204	204	Retrospective
DMG1500365	50		1/2a, 3a		121	121	Retrospective
DMG1500364	50	50	1/2a, 3a	1/2a, 3a	121	121	Retrospective
DMG1500363	82		1/2a, 3a		204	204	Retrospective
DMG1500362	82		1/2a, 3a		204	204	Retrospective
DMG1500361	58		1/2a, 3a		321	321	Retrospective
DMG1500360	154		1/2b, 3b, 7		5	5	Retrospective
DMG1500359	158		1/2b, 3b, 7		3	3	Retrospective
DMG1500358	26		1/2a, 3a		321	321	Retrospective
DMG1500357	154		1/2b, 3b, 7		5	5	Retrospective
DMG1500356	158		1/2b, 3b, 7		3	3	Retrospective
DMG1500355	190		4b, 4d, 4e		2	2	Retrospective
DMG1500354	158		1/2b, 3b, 7		3	3	Retrospective
DMG1500353	158	158	1/2b, 3b, 7	1/2b, 3b, 7	3	3	Retrospective
DMG1500352	154	154	1/2a, 3a	1/2a, 3a	155	155	Retrospective
DMG1500351	82	82	1/2a, 3a	1/2a, 3a	204	204	Retrospective
DMG1500350	158	158	1/2b, 3b, 7	1/2b, 3b, 7	3	3	Retrospective
DMG1500349	83	83	1/2c, 3c	1/2c, 3c	9	9	Retrospective
DMG1500348	187	187	1/2a, 3a	1/2a, 3a	91	91	Retrospective
DMG1500347	83	83	1/2c, 3c	1/2c, 3c	9	9	Retrospective
DMG1500346	58	58	1/2a, 3a	1/2a, 3a	85	85	Retrospective
DMG1500345	82	82	1/2c, 3c	1/2c, 3c	9	9	Retrospective
DMG1500344	254	254	4b, 4d, 4e	4b, 4d, 4e	1	1	Retrospective
DMG1500343	155	155	1/2a, 3a	1/2a, 3a	155	155	Retrospective
DMG1500342	82	82	1/2a, 3a	1/2a, 3a	204	204	Retrospective
DMG1500341	82	82	1/2a, 3a	1/2a, 3a	204	204	Retrospective
DMG1500340	191	191	4b, 4d, 4e	4b, 4d, 4e	2	2	Retrospective
DMG1500339	50	50	1/2a, 3a	1/2a, 3a	121	121	Retrospective
DMG1500338	50	50	1/2a, 3a	1/2a, 3a	121	121	Retrospective
DMG1500337	82	82	1/2a, 3a	1/2a, 3a	204	204	Retrospective
DMG1500336	82	82	1/2a, 3a	1/2a, 3a	204	204	Retrospective
DMG1500335	50	50	1/2a, 3a	1/2a, 3a	121	121	Retrospective
DMG1500334	50	50	1/2a, 3a	1/2a, 3a	121	121	Retrospective
DMG1500333	254	254	4b, 4d, 4e	4b, 4d, 4e	1	1	Retrospective
DMG1500332	26	26	1/2a, 3a	1/2a, 3a	101	101	Retrospective
DMG1500331	50	50	1/2a, 3a	1/2a, 3a	121	121	Retrospective
DMG1500330	254	254	4b, 4d, 4e	4b, 4d, 4e	710	710	Retrospective
DMG1500329	154	154	4b, 4d, 4e	4b, 4d, 4e	4	4	Retrospective
DMG1500328	154	154	4b, 4d, 4e	4b, 4d, 4e	4	4	Retrospective
DMG1500327	154	154	4b, 4d, 4e	4b, 4d, 4e	4	4	Retrospective
DMG1500326	51	51	1/2a, 3a	1/2a, 3a	121	121	Retrospective
DMG1500325	83	83	1/2c, 3c	1/2c, 3c	9	9	Retrospective
DMG1500324	27	27	NT	Serotype not established	203	203	Retrospective
DMG1500323	82	82	1/2c, 3c	1/2c, 3c	9	9	Retrospective
DMG1500322	146	146	1/2a, 3a	1/2a, 3a	8	8	Retrospective
DMG1500321	190	190	4b, 4d, 4e	4b, 4d, 4e	2	2	Retrospective
DMG1500320	254	254	4b, 4d, 4e	4b, 4d, 4e	1	1	Retrospective
DMG1500319	254	254	4b, 4d, 4e	4b, 4d, 4e	1	1	Retrospective
DMG1500318	254	254	4b, 4d, 4e	4b, 4d, 4e	1	1	Retrospective
DMG1500317	154	154	1/2b, 3b, 7	1/2b, 3b, 7	5	5	Retrospective
DMG1500316	158	158	1/2b, 3b, 7	1/2b, 3b, 7	3	3	Retrospective
DMG1500315	158	158	1/2b, 3b, 7	1/2b, 3b, 7	3	3	Retrospective
DMG1500314	154		1/2b, 3b, 7	1/2b, 3b, 7	5	5	Retrospective
DMG1500313	154		1/2b, 3b, 7	1/2b, 3b, 7	5	5	Retrospective
DMG1500312	154		1/2b, 3b, 7	1/2b, 3b, 7	5	5	Retrospective
DMG1500311	50		1/2a, 3a	1/2a, 3a	121	121	Retrospective
DMG1500310	254		4b, 4d, 4e	4b, 4d, 4e	1	1	Retrospective
DMG1500309	254		4b, 4d, 4e	4b, 4d, 4e	1	1	Retrospective
DMG1500308	158		1/2b, 3b, 7	1/2b, 3b, 7	3	3	Retrospective
DMG1500307	82	82	1/2a, 3a	1/2a, 3a	204	204	Retrospective
DMG1500306	254	254	4b, 4d, 4e	4b, 4d, 4e	1	1	Retrospective
DMG1500305	178	178	1/2a, 3a	1/2a, 3a	14	14	Retrospective
DMG1500304	190	190	4b, 4d, 4e	4b, 4d, 4e	2	2	Retrospective
DMG1500303	59	59	1/2a, 3a	1/2a, 3a	7	7	Retrospective
DMG1500302	59	59	1/2a, 3a	1/2a, 3a	7	7	Retrospective
DMG1500301	255	255	4b, 4d, 4e	4b, 4d, 4e	1	1	Retrospective
DMG1500300	82	82	1/2c, 3c	1/2a, 3a	9	9	Retrospective
DMG1500299	19	19	1/2a, 3a	1/2a, 3a	325	325	Retrospective
DMG1500298	255	255	4b, 4d, 4e	4b, 4d, 4e	1	1	Retrospective
DMG1500297	190	190	4b, 4d, 4e	4b, 4d, 4e	2	2	Retrospective
DMG1500296	158	158	1/2b, 3b, 7	1/2b, 3b, 7	3	3	Retrospective
DMG1500295	82		1/2a, 3a		204	204	Retrospective
DMG1500294	155	155	1/2a, 3a	1/2a, 3a	320	320	Retrospective
DMG1500293	50	50	1/2a, 3a	1/2a, 3a	121	121	Retrospective
DMG1500292	254	254	4b, 4d, 4e	4b, 4d, 4e	1	1	Retrospective
DMG1500291	222	254	4b, 4d, 4e	4b, 4d, 4e	1	1	Retrospective
DMG1500290	254	254	4b, 4d, 4e	4b, 4d, 4e	1	1	Retrospective
DMG1500289	154	154	1/2a, 3a	1/2a, 3a	155	155	Retrospective
DMG1500288	254	254	4b, 4d, 4e	4b, 4d, 4e	328	328	Retrospective
DMG1500287	26	26	1/2a, 3a	1/2a, 3a	38	38	Retrospective
DMG1500286	254	254	4b, 4d, 4e	4b, 4d, 4e	1	1	Retrospective
DMG1500285	159	159	1/2b, 3b, 7	1/2b, 3b, 7	3	3	Retrospective
DMG1500284	159	159	1/2b, 3b, 7	1/2b, 3b, 7	3	3	Retrospective
DMG1500283	82	82	1/2c, 3c	1/2c, 3c	9	9	Retrospective
DMG1500282	82	82	1/2c, 3c	1/2c, 3c	9	9	Retrospective
DMG1500281	59	59	1/2a, 3a	1/2a, 3a	7	7	Retrospective
DMG1500280	254	254	4b, 4d, 4e	4b, 4d, 4e	1	1	Retrospective
DMG1500279	254	254	4b, 4d, 4e	4b, 4d, 4e	1	1	Retrospective
DMG1500278	254	254	4b, 4d, 4e	4b, 4d, 4e	1	1	Retrospective
DMG1500277	82	82	1/2a, 3a	1/2c, 3c	9	9	Retrospective
DMG1500276	254	254	4b, 4d, 4e	4b, 4d, 4e	328	328	Retrospective
DMG1500275	159	159	1/2b, 3b, 7	1/2b, 3b, 7	3	3	Retrospective
DMG1500274	158	158	1/2b, 3b, 7	1/2b, 3b, 7	3	3	Retrospective
DMG1500273	254	254	4b, 4d, 4e	4b, 4d, 4e	1	1	Retrospective
DMG1500272	158	158	1/2b, 3b, 7	1/2b, 3b, 7	3	3	Retrospective
DMG1500271	254	254	4b, 4d, 4e	4b, 4d, 4e	1	1	Retrospective
DMG1500270	254	254	4b, 4d, 4e	4b, 4d, 4e	1	1	Retrospective
DMG1500269	255	255	4b, 4d, 4e	4b, 4d, 4e	1	1	Retrospective
DMG1500268	255	255	4b, 4d, 4e	4b, 4d, 4e	1	1	Retrospective
DMG1500267	82	82	1/2c, 3c	1/2c, 3c	9	9	Retrospective
DMG1500266	147	131	1/2a, 3a	1/2a, 3a	120	120	Retrospective
DMG1500265	82	82	1/2a, 3a	1/2a, 3a	204	204	Retrospective
DMG1500264	159	159	1/2b, 3b, 7	1/2b, 3b, 7	3	3	Retrospective
DMG1500263	50	58	NT	Serotype not established	299	299	Retrospective
DMG1500262	158	158	1/2b, 3b, 7	1/2b, 3b, 7	3	3	Retrospective
DMG1500261	255	255	4b, 4d, 4e	4b, 4d, 4e	1	1	Retrospective
DMG1500260	146	146	1/2a, 3a	1/2a, 3a	8	8	Retrospective
DMG1500259	254	254	4b, 4d, 4e	4b, 4d, 4e	1	1	Retrospective
DMG1500258	158	158	1/2b, 3b, 7	1/2b, 3b, 7	3	3	Retrospective
DMG1500257	255	255	4b, 4d, 4e	4b, 4d, 4e	1	1	Retrospective
DMG1500256	159	159	1/2b, 3b, 7	1/2b, 3b, 7	3	3	Retrospective
DMG1500255	159	159	1/2b, 3b, 7	1/2b, 3b, 7	3	3	Retrospective
DMG1500254	255	255	4b, 4d, 4e	4b, 4d, 4e	1	1	Retrospective
DMG1500253	19	19	1/2a, 3a	1/2a, 3a	325	325	Retrospective
DMG1500252	255	255	4b, 4d, 4e	4b, 4d, 4e	1	1	Retrospective
DMG1500251	158	158	1/2b, 3b, 7	1/2b, 3b, 7	3	3	Retrospective
DMG1500250	158	158	1/2b, 3b, 7	1/2b, 3b, 7	3	3	Retrospective
DMG1500249	158	158	1/2b, 3b, 7	1/2b, 3b, 7	3	3	Retrospective
DMG1500248	159	159	1/2b, 3b, 7	1/2b, 3b, 7	3	3	Retrospective
DMG1500247	158	158	1/2b, 3b, 7	1/2b, 3b, 7	323	323	Retrospective
DMG1500246	159	159	1/2b, 3b, 7	1/2b, 3b, 7	3	3	Retrospective
DMG1500245	82	82	1/2a, 3a	1/2a, 3a	9	9	Retrospective
DMG1500244	254	254	4b, 4d, 4e	4b, 4d, 4e	595	595	Retrospective
DMG1500243	254	254	4b, 4d, 4e	4b, 4d, 4e	595	595	Retrospective
DMG1500242	82	82	1/2a, 3a	1/2a, 3a	204	204	Retrospective
DMG1500241	82	82	1/2a, 3a	1/2a, 3a	204	204	Retrospective
DMG1500240	254	254	4b, 4d, 4e	4b, 4d, 4e	1	1	Retrospective
DMG1500239	255	255	4b, 4d, 4e	4b, 4d, 4e	1	1	Retrospective
DMG1500238	154	154	4b, 4d, 4e	4b, 4d, 4e	4	4	Retrospective
DMG1500237	59	59	1/2a, 3a	1/2a, 3a	7	7	Retrospective
DMG1500236	255	255	4b, 4d, 4e	4b, 4d, 4e	1	1	Retrospective
DMG1500235	255	255	4b, 4d, 4e	4b, 4d, 4e	1	1	Retrospective
DMG1500234	255	254	4b, 4d, 4e	4b, 4d, 4e	1	1	Retrospective
DMG1500233	255	255	4b, 4d, 4e	4b, 4d, 4e	1	1	Retrospective
DMG1500232	255	255	4b, 4d, 4e	4b, 4d, 4e	1	1	Retrospective
DMG1500231	255	255	4b, 4d, 4e	4b, 4d, 4e	1	1	Retrospective
DMG1500230	255	255	4b, 4d, 4e	4b, 4d, 4e	1	1	Retrospective
DMG1500229	254	254	4b, 4d, 4e	4b, 4d, 4e	1	1	Retrospective
DMG1500228	254	222	4b, 4d, 4e	1/2b, 3b, 7	1	1	Retrospective
DMG1500227	190	190	4b, 4d, 4e	4b, 4d, 4e	2	2	Retrospective
DMG1500226	82	82	1/2a, 3a	1/2c, 3c	NT	NT	Retrospective
DMG1500225	146	146	1/2a, 3a	1/2a, 3a	8	8	Retrospective
DMG1500224	82	82	1/2a, 3a	1/2c, 3c	9	9	Retrospective
DMG1500223	146	146	1/2a, 3a	1/2a, 3a	8	8	Retrospective
DMG1500222	254	254	4b, 4d, 4e	4b, 4d, 4e	1	1	Retrospective
DMG1500221	154	154	1/2b, 3b, 7	1/2b, 3b, 7	5	5	Retrospective
DMG1500220	26	58	NT	Serotype not established	557	557	Retrospective
DMG1500219	254	254	4b, 4d, 4e	4b, 4d, 4e	1	1	Retrospective
DMG1500218	255	255	4b, 4d, 4e	4b, 4d, 4e	1	1	Retrospective
DMG1500217	254	254	4b, 4d, 4e	4b, 4d, 4e	1	1	Retrospective
DMG1500216	155	155	1/2a, 3a	1/2a, 3a	320	320	Retrospective
DMG1500215	255	255	4b, 4d, 4e	4b, 4d, 4e	1	1	Retrospective
DMG1500214	82	82	1/2c, 3c	1/2c, 3c	9	9	Retrospective
DMG1500213	154	154	1/2a, 3a	1/2a, 3a	155	155	Retrospective
DMG1500212	255	255	4b, 4d, 4e	4b, 4d, 4e	1	1	Retrospective
DMG1500211	255	255	4b, 4d, 4e	4b, 4d, 4e	1	1	Retrospective
DMG1500210	255		4b, 4d, 4e		1	1	Retrospective
DMG1500209	254	254	4b, 4d, 4e	4b, 4d, 4e	1	1	Retrospective
DMG1500208	254	254	4b, 4d, 4e	4b, 4d, 4e	1	1	Retrospective
DMG1500207	254	254	4b, 4d, 4e	4b, 4d, 4e	1	1	Retrospective
DMG1500206	254	254	4b, 4d, 4e	4b, 4d, 4e	1	1	Retrospective
DMG1500205	50	50	1/2a, 3a	1/2a, 3a	121	121	Retrospective
DMG1500204	82	82	1/2c, 3c	1/2c, 3c	9	9	Retrospective
DMG1500203	255	255	4b, 4d, 4e	4b, 4d, 4e	1	1	Retrospective
DMG1500202	254	254	4b, 4d, 4e	4b, 4d, 4e	1	1	Retrospective
DMG1500201	255	255	4b, 4d, 4e	4b, 4d, 4e	1	1	Retrospective
DMG1500200	155	155	1/2a, 3a	1/2a, 3a	320	320	Retrospective
DMG1500199	255	254	4b, 4d, 4e	4b, 4d, 4e	1	1	Retrospective
DMG1500198	154	154	1/2b, 3b, 7	1/2b, 3b, 7	5	5	Retrospective
DMG1500197	191	82	4b, 4d, 4e	1/2a, 3a	2	2	Retrospective
DMG1500196	254	254	4b, 4d, 4e	4b, 4d, 4e	1	1	Retrospective
DMG1500195	82	82	1/2a, 3a	1/2a, 3a	9	9	Retrospective
DMG1500194	254	254	4b, 4d, 4e	4b, 4d, 4e	1	1	Retrospective
DMG1500193	191	191	4b, 4d, 4e	4b, 4d, 4e	2	2	Retrospective
DMG1500192	255	255	4b, 4d, 4e	4b, 4d, 4e	1	1	Retrospective
DMG1500191	255	255	4b, 4d, 4e	4b, 4d, 4e	1	1	Retrospective
DMG1500190	255	255	4b, 4d, 4e	4b, 4d, 4e	1	1	Retrospective
DMG1500189	254	254	4b, 4d, 4e	4b, 4d, 4e	1	1	Retrospective
DMG1500188	191	191	4b, 4d, 4e	4b, 4d, 4e	2	2	Retrospective
DMG1500187	190	190	4b, 4d, 4e	4b, 4d, 4e	455	455	Retrospective
DMG1500186	127	255	4b, 4d, 4e	4b, 4d, 4e	1	1	Retrospective
DMG1500185	255	255	4b, 4d, 4e	4b, 4d, 4e	1	1	Retrospective
DMG1500184	255	255	4b, 4d, 4e	4b, 4d, 4e	1	1	Retrospective
DMG1500183	255	255	4b, 4d, 4e	4b, 4d, 4e	1	1	Retrospective
DMG1500182	255	255	4b, 4d, 4e	4b, 4d, 4e	1	1	Retrospective
DMG1500181	255	255	4b, 4d, 4e	4b, 4d, 4e	1	1	Retrospective
DMG1500180	255	255	4b, 4d, 4e	4b, 4d, 4e	1	1	Retrospective
DMG1500179	254	254	4b, 4d, 4e	4b, 4d, 4e	1	1	Retrospective
DMG1500178	254	254	4b, 4d, 4e	4b, 4d, 4e	1	1	Retrospective
DMG1500177	255	255	4b, 4d, 4e	4b, 4d, 4e	1	1	Retrospective
DMG1500176	255	255	4b, 4d, 4e	4b, 4d, 4e	1	1	Retrospective
DMG1500175	254	254	4b, 4d, 4e	4b, 4d, 4e	1	1	Retrospective
DMG1500174	146	146	1/2a, 3a	1/2a, 3a	8	8	Retrospective
DMG1500173	255	255	4b, 4d, 4e	4b, 4d, 4e	1	1	Retrospective
DMG1500172	159	159	1/2b, 3b, 7	1/2b, 3b, 7	3	3	Retrospective
DMG1500171	255	255	4b, 4d, 4e	4b, 4d, 4e	1	1	Retrospective
DMG1500170	155	155	4b, 4d, 4e	4b, 4d, 4e	4	4	Retrospective
DMG1500169	255	255	4b, 4d, 4e	4b, 4d, 4e	1	1	Retrospective
DMG1500168	155	155	4b, 4d, 4e	4b, 4d, 4e	4	4	Retrospective
DMG1500167	254	254	4b, 4d, 4e	4b, 4d, 4e	1	1	Retrospective
DMG1500166	158	158	1/2b, 3b, 7	1/2b, 3b, 7	3	3	Retrospective
DMG1500165	19	19	1/2a, 3a	1/2a, 3a	26	26	Retrospective
DMG1500164	158	158	1/2b, 3b, 7	1/2b, 3b, 7	3	3	Retrospective
DMG1500163	147	131	1/2a, 3a	1/2a, 3a	120	120	Retrospective
DMG1500162	254	254	4b, 4d, 4e	4b, 4d, 4e	1	1	Retrospective
DMG1500161	254	254	4b, 4d, 4e	4b, 4d, 4e	1	1	Retrospective
DMG1500160	255	255	4b, 4d, 4e	4b, 4d, 4e	1	1	Retrospective
DMG1500159	255	255	4b, 4d, 4e	4b, 4d, 4e	1	1	Retrospective
DMG1500158	158	158	1/2b, 3b, 7	1/2b, 3b, 7	3	3	Retrospective
DMG1500157	254	254	4b, 4d, 4e	4b, 4d, 4e	1	1	Retrospective
DMG1500156	58	58	1/2a, 3a	1/2a, 3a	7	7	Retrospective
DMG1500155	254	254	4b, 4d, 4e	4b, 4d, 4e	1	1	Retrospective
DMG1500154	190	190	4b, 4d, 4e	4b, 4d, 4e	2	2	Retrospective
DMG1500153	158	158	1/2b, 3b, 7	1/2b, 3b, 7	3	3	Retrospective
DMG1500152	58	58	1/2a, 3a	1/2a, 3a	7	7	Retrospective
DMG1500151	58	58	1/2a, 3a	1/2a, 3a	7	7	Retrospective
DMG1500150	254	254	4b, 4d, 4e	4b, 4d, 4e	1	1	Retrospective
DMG1500149	147	131	1/2a, 3a	1/2a, 3a	120	120	Retrospective
DMG1500148	158	158	1/2b, 3b, 7	1/2b, 3b, 7	3	3	Retrospective
DMG1500147	147	131	1/2a, 3a	1/2a, 3a	120	120	Retrospective
DMG1500146	159	159	1/2b, 3b, 7	1/2b, 3b, 7	3	3	Retrospective
DMG1500145	147	131	1/2a, 3a	1/2a, 3a	120	120	Retrospective
DMG1500144	254	254	4b, 4d, 4e	4b, 4d, 4e	328	328	Retrospective
DMG1500143	254	254	4b, 4d, 4e	4b, 4d, 4e	328	328	Retrospective
DMG1500142	255	255	4b, 4d, 4e	4b, 4d, 4e	1	1	Retrospective
DMG1500141	255	255	4b, 4d, 4e	4b, 4d, 4e	1	1	Retrospective
DMG1500140	255	255	4b, 4d, 4e	4b, 4d, 4e	1	1	Retrospective
DMG1500139	147	131	1/2a, 3a	1/2a, 3a	120	120	Retrospective
DMG1500138	58	58	1/2a, 3a	1/2a, 3a	7	7	Retrospective
DMG1500137	254	254	4b, 4d, 4e	4b, 4d, 4e	1	1	Retrospective
DMG1500136	255	255	4b, 4d, 4e	4b, 4d, 4e	1	1	Retrospective
DMG1500135	147	131	1/2a, 3a	1/2a, 3a	120	120	Retrospective
DMG1500134	147	131	1/2a, 3a	1/2a, 3a	120	120	Retrospective
DMG1500133	190	190	4b, 4d, 4e	4b, 4d, 4e	2	2	Retrospective
DMG1500132	82	82	1/2a, 3a	1/2a, 3a	204	204	Retrospective
DMG1500131	146	146	1/2a, 3a	1/2a, 3a	8	8	Retrospective
DMG1500130	155	155	1/2a, 3a	1/2a, 3a	320	320	Retrospective
DMG1500129	30	30	1/2b, 3b, 7	1/2b, 3b, 7	3	3	Retrospective
DMG1500128	147	131	1/2a, 3a	1/2a, 3a	120	120	Retrospective
DMG1500127	254	254	4b, 4d, 4e	4b, 4d, 4e	1	1	Retrospective
DMG1500126	155	155	1/2a, 3a	1/2a, 3a	155	155	Retrospective
DMG1500125	155	155	1/2a, 3a	1/2a, 3a	155	155	Retrospective
DMG1500124	82	82	1/2a, 3a	1/2a, 3a	204	204	Retrospective
DMG1500123	147	131	1/2a, 3a	1/2a, 3a	120	120	Retrospective
DMG1500122	147	131	1/2a, 3a	1/2a, 3a	120	120	Retrospective
DMG1500121	58	58	1/2a, 3a	1/2a, 3a	7	7	Retrospective
DMG1500120	158	158	1/2b, 3b, 7	1/2b, 3b, 7	3	3	Retrospective
DMG1500119	158	158	1/2b, 3b, 7	1/2b, 3b, 7	3	3	Retrospective
DMG1500118	254	254	4b, 4d, 4e	4b, 4d, 4e	1	1	Retrospective
DMG1500117	147	131	1/2a, 3a	1/2a, 3a	120	120	Retrospective
DMG1500116	58	58	1/2a, 3a	1/2a, 3a	321	321	Retrospective
DMG1500115	155	155	1/2a, 3a	1/2a, 3a	155	155	Retrospective
DMG1500114	155	155	1/2a, 3a	1/2a, 3a	155	155	Retrospective
DMG1500113	50	50	1/2a, 3a	1/2a, 3a	121	121	Retrospective
DMG1500112	50	50	1/2a, 3a	1/2a, 3a	121	121	Retrospective
DMG1500111	155	155	1/2a, 3a	1/2a, 3a	155	155	Retrospective
DMG1500110	82	82	1/2c, 3c	1/2c, 3c	9	9	Retrospective
DMG1500109	159	159	1/2b, 3b, 7	1/2b, 3b, 7	3	3	Retrospective
DMG1500108	155	155	1/2a, 3a	1/2a, 3a	155	155	Retrospective
DMG1500107	159	159	1/2b, 3b, 7	1/2b, 3b, 7	3	3	Retrospective
DMG1500106	159	159	1/2b, 3b, 7	1/2b, 3b, 7	3	3	Retrospective
DMG1500105	158	158	1/2b, 3b, 7	1/2b, 3b, 7	3	3	Retrospective
DMG1500104	159	159	1/2b, 3b, 7	1/2b, 3b, 7	3	3	Retrospective
DMG1500103	147	147	1/2a, 3a	1/2a, 3a	120	120	Retrospective
DMG1500102	154	154	4b, 4d, 4e	4b, 4d, 4e	4	4	Retrospective
DMG1500101	155	155	1/2a, 3a	1/2a, 3a	155	155	Retrospective
DMG1500100	154	154	4b, 4d, 4e	4b, 4d, 4e	329	329	Retrospective
DMG1500099	154	154	4b, 4d, 4e	4b, 4d, 4e	329	329	Retrospective
DMG1500098	30	30	NT	Serotype not established	202	202	Retrospective
DMG1500097	190	190	4b, 4d, 4e	4b, 4d, 4e	2	2	Retrospective
DMG1500096	82	82	1/2a, 3a	1/2a, 3a	204	204	Retrospective
DMG1500095	158	158	4b, 4d, 4e	1/2b, 3b, 7	324	324	Retrospective
DMG1500094	50	50	1/2a, 3a	1/2a, 3a	121	121	Retrospective
DMG1500093	222	222	1/2b, 3b, 7	1/2b, 3b, 7	59	59	Retrospective
DMG1500092	158	158	1/2b, 3b, 7	1/2b, 3b, 7	324	324	Retrospective
DMG1500091	158	158	1/2b, 3b, 7	1/2b, 3b, 7	324	324	Retrospective
DMG1500090	158	158	1/2b, 3b, 7	1/2b (Qld)	324	324	Retrospective
DMG1500089	158	158	1/2b, 3b, 7	1/2b (Qld)	324	324	Retrospective
DMG1500088	155	155	1/2a, 3a	1/2a, 3a	155	155	Retrospective
DMG1500087	155	155	1/2a, 3a	1/2a, 3a	155	155	Retrospective
DMG1500086	155	155	1/2a, 3a	1/2a, 3a	155	155	Retrospective
DMG1500085	158	158	1/2b, 3b, 7	1/2b, 3b, 7	324	324	Retrospective
DMG1500084	155	155	4b, 4d, 4e	4b, 4d, 4e	4	4	Retrospective
DMG1500083	82	82	1/2a, 3a	1/2a, 3a	204	204	Retrospective
DMG1500082	51	51	1/2a, 3a	1/2a, 3a	177	177	Retrospective
DMG1500081	155	155	4b, 4d, 4e	4b, 4d, 4e	4	4	Retrospective
DMG1500080	178	178	1/2a, 3a	1/2a, 3a	14	14	Retrospective
DMG1500079	155	155	1/2a, 3a	1/2a, 3a	155	155	Retrospective
DMG1500078	158	159	1/2b, 3b, 7	1/2b, 3b, 7	3	3	Retrospective
DMG1500077	19	19	1/2a, 3a	1/2a, 3a	325	325	Retrospective
DMG1500076	82		1/2a, 3a		9	9	Retrospective
DMG1500075	82		1/2c, 3c		9	9	Retrospective
DMG1500074	82		1/2a, 3a		9	9	Retrospective
DMG1500073	82		1/2a, 3a		9	9	Retrospective
DMG1500072	82		1/2a, 3a		9	9	Retrospective
DMG1500071	82		1/2c, 3c		9	9	Retrospective
DMG1500070	82		1/2a, 3a		9	9	Retrospective
DMG1500069	82		1/2c, 3c		9	9	Retrospective
DMG1500068	82	82	1/2c, 3c	1/2c, 3c	9	9	Retrospective
DMG1500067	82	82	1/2c, 3c	1/2c, 3c	9	9	Retrospective
DMG1500066	146	146	1/2a, 3a	1/2a, 3a	8	8	Retrospective
DMG1500065	82	82	1/2c, 3c	1/2c, 3c	9	9	Retrospective
DMG1500064	82	82	1/2c, 3c	1/2c, 3c	9	9	Retrospective
DMG1500063	154	154	4b, 4d, 4e	4b, 4d, 4e	4	4	Retrospective
DMG1500062	154	154	4b, 4d, 4e	4b, 4d, 4e	4	4	Retrospective
DMG1500061	30		NT	prs gene only	202	202	Retrospective
DMG1500060	158	158	1/2b, 3b, 7	1/2b, 3b, 7	3	3	Retrospective
DMG1500059	82	82	1/2c, 3c	1/2c, 3c	9	9	Retrospective
DMG1500058	26	26	1/2a, 3a	1/2a, 3a	38	38	Retrospective
DMG1500057	155	155	1/2a, 3a	1/2a, 3a	155	155	Retrospective
DMG1500056	82	82	1/2c, 3c	1/2c, 3c	9	9	Retrospective
DMG1500055	82	82	1/2a, 3a	1/2c, 3c	9	9	Retrospective
DMG1500054	82	82	1/2c, 3c	1/2c, 3c	9	9	Retrospective
DMG1500053	155	155	4b, 4d, 4e	4b, 4d, 4e	4	4	Retrospective
DMG1500052	155	155	4b, 4d, 4e	4b, 4d, 4e	4	4	Retrospective
DMG1500051	155	155	4b, 4d, 4e	4b, 4d, 4e	4	4	Retrospective
DMG1500050	27	59	1/2a, 3a	1/2a, 3a	7	7	Retrospective
DMG1500049	147		1/2a, 3a		120	120	Retrospective
DMG1500048	147		1/2a, 3a		120	120	Retrospective
DMG1500047	154		4b, 4d, 4e		4	4	Retrospective
DMG1500046	147		1/2a, 3a		120	120	Retrospective
DMG1500045	58		1/2a, 3a		7	7	Retrospective
DMG1500044	147	147	1/2a, 3a	1/2a, 3a	120	120	Retrospective
DMG1500043	154	154	4b, 4d, 4e	4b, 4d, 4e	317	317	Retrospective
DMG1500042	154	154	4b, 4d, 4e	4b, 4d, 4e	4	4	Retrospective
DMG1500041	154	154	1/2a, 3a	1/2a, 3a	2	2	Retrospective
DMG1500040	154		4b, 4d, 4e		4	4	Retrospective
DMG1500039	155		4b, 4d, 4e		4	4	Retrospective
DMG1500038	154		4b, 4d, 4e		4	4	Retrospective
DMG1500037	147		1/2a, 3a		120	120	Retrospective
DMG1500036	222		1/2b, 3b, 7		59	59	Retrospective
DMG1500035	146		1/2a, 3a		8	8	Retrospective
DMG1500034	154		4b, 4d, 4e		4	4	Retrospective
DMG1500033	154		4b, 4d, 4e		4	4	Retrospective
DMG1500032	58		1/2a, 3a		7	7	Retrospective
DMG1500031	58		1/2a, 3a		7	7	Retrospective
DMG1500030	147		1/2a, 3a		120	120	Retrospective
DMG1500029	154		4b, 4d, 4e		4	4	Retrospective
DMG1500028	158		1/2b, 3b, 7		3	3	Retrospective
DMG1500027	147		1/2a, 3a		120	120	Retrospective
DMG1500026	82		1/2a, 3a		204	204	Retrospective
DMG1500025	58		1/2a, 3a		7	7	Retrospective
DMG1500024	255		4b, 4d, 4e		1	1	Retrospective
DMG1500023	154		1/2b, 3b, 7		5	5	Retrospective
DMG1500022	154		4b, 4d, 4e		4	4	Retrospective
DMG1500021	154		1/2b, 3b, 7		5	5	Retrospective
DMG1500020	178		1/2a, 3a		14	14	Retrospective
DMG1500019	154		1/2b, 3b, 7		5	5	Retrospective
DMG1500018	58		1/2a, 3a		NT	NT	Retrospective
DMG1500017	147		1/2a, 3a		120	120	Retrospective
DMG1500016	158		1/2b, 3b, 7		330	330	Retrospective
DMG1500015	82		1/2a, 3a		204	204	Retrospective
DMG1500014	158		1/2b, 3b, 7		3	3	Retrospective
DMG1500013	158		1/2b, 3b, 7		3	3	Retrospective
DMG1500012	158		1/2b, 3b, 7		3	3	Retrospective
DMG1500011	58		1/2a, 3a		7	7	Retrospective
DMG1500010	158		1/2b, 3b, 7		3	3	Retrospective
DMG1500009	158		1/2b, 3b, 7		3	3	Retrospective
DMG1500008	158		1/2b, 3b, 7		3	3	Retrospective
DMG1500007	158		1/2b, 3b, 7		3	3	Retrospective
DMG1500006	154		4b, 4d, 4e		4	4	Retrospective
DMG1500005	147		1/2a, 3a		120	120	Retrospective
DMG1500004	147		1/2a, 3a		120	120	Retrospective
DMG1500003	147		1/2a, 3a		120	120	Retrospective
DMG1500002	82		1/2a, 3a		NT	NT	Retrospective
DMG1500001	82		1/2a, 3a		204	204	Retrospective

## Sheet: Citation
Citation
Authors	Kwong JC, Mercoulia K, Tomita T, Easton M, Li HY, Bulach DM, Stinear TP, Seemann T, Howden BP
Title	Prospective whole genome sequencing enhances national surveillance of Listeria monocytogenes
Journal	Journal of Clinical Microbiology
Issue
Year	2015
doi
